# Supplementary material for: Engineered crRNA Drives RPA‐T7‐CRISPR/Cas14a Cascade for Ultrasensitive Detection of ctDNA PIK3CA H1047R
Source: Adv Sci (Weinh). 2025 Aug 30;12(44):e07126. doi: 10.1002/advs.202507126 (PMC12667487; doi:10.1002/advs.202507126)
Supplement: Supplementary file 2 — Supporting Information [file ADVS-12-e07126-s001.xlsx]

## Sheet: Figure 2
Figure 2c-h
Cycles	crRNA-3									crRNA-2									crRNA-1									crRNA+1									crRNA+2									crRNA+3
1	444.566	351.513	2887.26	396.763	100.033	348.405	119.946	91.1746	363.275	184.108	331.576	227.549	150.568	288.728	3876.16	163.169	117.53	131.871	48.5261	86.8628	560.475	299.851	274.783	13.8809	66.0186	175.919	307.774	65.4664	2515.91	513.122	500.104	230.064	745.899	35.5312	12.2051	81.4092	184.79	129.268	55.7207	130.499	286.533	63.2344	24.5088	168.911	81.7124	357.14	486.81	701.963	616.839
2	444.566	351.513	2321.29	396.763	100.033	348.405	119.946	91.1746	363.275	184.108	331.576	227.549	150.568	288.728	3876.16	163.169	117.53	131.871	2995.53	14.6562	83.9069	299.851	274.783	75.2246	66.0186	175.919	307.774	703.716	1563.66	557.234	1123.87	368.921	537.638	35.5312	12.2051	81.4092	184.79	74.3741	55.7207	130.499	286.533	63.2344	24.5088	168.911	81.7124	248.03	449.322	418.148	352.721
3	583.852	277.8	845.394	743.117	486.23	927.169	617.07	468.834	903.83	703.229	733.457	683.368	337.623	502.455	3437.4	418.041	529.848	400.302	9.04858	101.519	476.568	459.263	381.455	89.1055	230.504	457.05	862.228	633.482	1510.28	731.864	1015.34	384.768	322.799	33.1543	90.3633	354.341	411.54	122.32	245.381	175.591	659.35	203.636	74.9219	147.367	203.405	233.944	271.239	420.359	407.524
4	508.831	106.025	449.56	1144.19	1068.66	1377.72	1310.81	1034.93	1475.9	1013.73	1094.19	975.903	530.408	772.946	3064.65	964.31	1016.72	855.573	9.04858	226.112	584.981	639.417	516.676	21.6172	544.793	760.519	1437.64	612.156	1281.34	554.037	892.414	56.4822	136.689	80.5254	43.3789	267.946	628.728	146.097	350.623	334.206	946.381	330.949	144.824	231.302	364.668	66.2483	289.816	548.753	449.857
5	419.079	40.7659	1073.61	1727.95	1902.44	1958.17	2271.12	1762.8	2255.41	1159.79	1371.44	1168.06	752.373	1181.89	2643.17	1371.43	1545.06	1569.9	19.1082	39.3247	508.815	935.487	635.118	616.854	988.002	1170.78	2464.19	443.664	886.092	368.128	755.492	291.905	877.703	126.738	137.455	51.2432	843.816	132.057	484.928	523.493	1141.41	501.76	242.127	373.592	489.278	22.5548	184.692	517.979	276.304
6	296.491	192.105	742.17	2428.8	2871.41	2812.35	3432.61	2657.61	3251.22	1271.6	1655.82	1232.46	1080.34	1442.35	2126.8	2225.18	2314.32	2420.56	69.9514	746.151	293.905	1274.32	895.91	928.512	1461.12	1687.34	3900.84	427.333	532.584	50.357	614.105	712.039	723.177	247.238	207.773	506.813	1046.79	113.802	632.828	644.468	1408.79	685.537	379.093	550.296	622.157	109.382	109.867	440.059	264.104
7	189.421	356.906	326.934	3219.28	3955.57	3946.74	4773.44	3716.49	4549.99	1406.95	1878.59	1324.51	1419.52	1805.37	1501.49	3045.7	3092.29	3382.03	141.51	1389.25	36.6891	1629.28	1057.55	1501.93	2152.68	2454.11	5619.28	355.847	291.054	76.2397	486.434	166.588	555.229	384.617	400.584	750.854	1214.88	85.3205	809.414	876.198	1599.34	833.211	487.376	618.745	769.925	78.6111	166.101	363.594	154.498
8	60.312	476.35	84.5027	4043.77	5258.39	5127.86	6293.72	4952.53	6125.09	1561.96	2109.21	1446.15	1809.71	2310.81	803.474	3618.29	3920.43	4443.88	435.308	1704.99	335.736	2056.95	1337.83	1714.65	2778.8	3250.59	7759.4	297.904	9.73892	177.655	350.896	171.737	438.757	600.633	677.562	1083.22	1403.41	87.2725	942.549	1088.06	1787.19	971.779	643.92	858.922	920.319	26.4252	30.523	379.414	42.8236
9	64.1201	608.682	193.808	4954.98	6705.92	6649.54	8009.84	6307.75	8025.34	1689.09	2312.23	1615.44	2227.95	2796.25	68.8447	4581.53	4814.37	5523.06	876.54	1975.54	645.704	2490.39	1645.15	2243.62	3530.91	3993.05	10435.4	153.104	148.481	306.097	262.552	389.601	319.461	857.023	743.652	1162	1595.95	61.9257	1066.5	1346.2	1972.38	1135.16	684.197	1122.76	1042.77	23.8453	5.04084	418.913	16.2063
10	201.877	685.717	527.771	5892.18	8290.02	8413.27	9994.97	7821.03	10244.5	1799.83	2526.47	1698.09	2727.55	3268.52	738.901	5698.58	5857.95	6706.45	1233.57	2153.6	1044.99	3054.93	1959.64	2669.83	4364.55	4802.5	13200.3	171.735	294.314	262.303	141.834	531.702	127.896	1185.94	922.43	1557.32	1735.56	31.4192	1224.62	1473.83	2175.18	1319.17	863.931	1295.58	1167.37	18.1569	24.2206	281.376	39.6678
11	322.281	786.438	674.521	7043.55	10018.8	10378.4	11966.8	9472.72	12709	1927	2739.78	1837.34	3223.86	3878.17	1542.1	6580.53	6944.85	8017.91	1448.41	2343.25	1438.28	3647.15	2275.22	3266.43	5159.95	5820.64	16503.3	112.224	463.509	187.371	90.8336	617.351	65.0802	1503.27	973.361	1659.42	1955.02	88.2475	1436.84	1700.32	2346.75	1475.47	1023.53	1328.32	1315.67	129.98	34.7281	152.352	126.018
12	468.369	912.902	869.025	8168.24	11880.2	12525.8	14359.2	11306.3	15522	2066.11	2906.95	2017.7	3803.47	4528.69	2445.29	7606.59	7984.01	9365.09	1572.33	2507.51	1772.36	4187.21	2677.45	4084.13	6064.74	6974.97	20120.6	35.9527	441.673	131.469	47.5009	687.709	11.122	1849.43	1114.97	1777.64	2104.61	162.127	1593.7	1918.14	2506.21	1649.37	1158.69	1506.33	1455.48	36.5899	116.053	100.162	144.516
13	589.372	1041.85	1152.16	9441.42	13895.3	14980.4	16534.9	13291.7	18535.6	2180.65	3135.11	2133.72	4381.53	5228.19	3359.65	8578.44	9078.14	10824.5	1701.17	2657.62	2181.33	4808.77	3033.89	4873.48	7037	8233.84	23754.4	66.1289	399.906	127.734	17.6131	640.587	80.0214	2310.71	2251.45	1898.86	2301.66	247.69	1755.29	2071.75	2633.72	1793.17	1308.54	1675.26	1587.09	89.6682	103.887	2.16415	112.636
14	727.466	1135.14	1277.13	10853.1	16007.4	17435.6	19041.2	15406.4	21768.1	2308.4	3329.16	2220.78	5059.62	5934.42	4431.38	9615.29	10381	12351.2	1845.39	2839.16	2591.76	5465.92	3435.17	5568.91	8061.23	9476.78	27756.8	32.7124	476.219	390.237	74.2954	655.201	198.329	2752.89	3447.53	2185.92	2426.43	332.713	1975.34	2273.55	2802.76	1931.04	1449.51	1653.74	1714.07	46.9447	75.5564	132.28	172.475
15	842.56	1247.53	1418.67	12257.8	18314.4	20136.8	21927.3	17769.5	25151.3	2409.52	3496.67	2418.18	5754.84	6605.62	5503.98	10901.4	11537.2	13875.6	1974.62	2998.17	3032.27	6057.92	3891.95	6302.29	9163.94	10881.5	32217.3	129.608	390.827	67.615	106.96	682.998	248.369	3266.47	3736.41	2448.59	2588.97	397.736	2089.38	2475.13	2971.91	2119.5	1548.83	1839.51	1847.42	78.2759	123.786	151.013	173.227
16	947.01	1375.01	1653.96	13978.6	20749.7	23170.2	24510	20331.8	28791.1	2550.98	3656.21	2550.68	6476.01	7646.66	6659.93	12020	12857.1	15566.3	2114.21	3128.62	3558.02	6779.77	4370.24	7404.59	10277.2	12419.4	36540.4	79.438	420.667	265.495	177.256	649.179	360.384	3776.28	4006.89	2667.3	2720.52	474.174	2273.36	2687.99	3088.13	2237.94	1682.41	1872.87	1956.57	60.0436	113.399	301.538	167.087
17	1106.17	1443.81	1912.38	15491.3	23351.3	26160	27972.8	23014	32583.7	2652.8	3861.17	2644.06	7289.74	8328.53	7906.6	13443.5	14306.5	17252.5	2235.15	3278.38	3971.63	7449.58	4838.93	8222.23	11562.3	13963.5	41127.4	119.549	434.77	83.4666	202.772	633.394	452.48	4336.96	5303.58	2888.98	2876.53	568.29	2426.81	2809.75	3236.59	2384.81	1864.99	1949.66	2090.98	29.9852	114.626	183.377	167.291
18	1209.26	1576.06	2115.88	17290.9	26030.6	29244.2	30967	25976.8	36572.3	2775.81	4040.64	2806.46	8052.86	9312.38	9159.75	14704.4	15722.5	18965	2367.57	3426.46	4503.34	8238.17	5317.11	9511.9	12920.7	15605.2	45956.2	218.218	358.038	137.124	245.673	606.24	397.804	4891.18	5741.7	3404.47	2987.75	656.523	2605.95	2944.9	3372.36	2487.7	1958.18	1978.33	2218.79	137.34	161.699	278.016	240.451
19	1343.72	1692.05	2129.88	19025.3	28862.3	32661.6	34983	29097.1	40636.4	2893.19	4201.94	2945.95	8868.39	10189.8	10465.5	16297	17213.1	20781.7	2484.59	3595.27	4865.95	8961.36	5801.09	10138.4	14425.6	17719.5	50721.3	173.728	330.087	43.164	286.58	586.056	434.393	5487.07	6092.1	3483.39	3106.46	2210.12	2704.43	3130.07	3509.33	2705.96	2038.03	2137.31	2347.55	88.0598	75.5922	404.03	129.612
20	1467.51	1769.51	2464.02	21193.6	31819.8	35971.2	38820.3	32458.8	44841.8	3024.6	4346.65	3046.5	9766.19	11303.9	11804.4	17607.4	18946.2	22592.8	2640.2	3746.02	5214.36	9887.49	6338.62	11778.1	15928.4	19601.4	55470.3	108.921	411.474	101.226	301.655	507.287	445.714	6115.68	6574.83	3893.78	3250.89	828.749	2865.76	3277.91	3640.75	2809.02	2161.12	2184.03	2462.35	53.0179	45.9718	318.825	119.925
21	1603.12	1879.07	2621.02	23270.4	34961.7	39415.2	43172.3	36087.8	49114.2	3125.97	4497.98	3156.94	10665.1	12308.3	13217.8	19170.8	20579	24426.7	2734.72	3877.49	5547.16	10506.1	6877.05	12831.4	17618	21712	60635.2	181.022	396.816	208.527	298.931	509.834	484.811	6736.58	7953.6	4353.68	3367.83	902.458	3043.97	3400.62	3783.28	2905.4	2244.88	2214.18	2591.48	84.5816	71.6473	481.735	177.426
22	1735.12	1983.77	2788.04	25500.1	38155.9	43202.8	47761.4	39885.3	53588	3246.82	4621.61	3333	11578.1	13450.6	14632.9	20849.9	22245	26410.7	2886.94	4044.3	5786.12	11219.3	7437.93	13696	19461	24162.5	65721.9	199.615	309.629	96.3194	345.772	471.964	425.743	7343.35	8459.17	4790.19	3476.98	1014.4	3129.81	3505.85	3868.44	3043.21	2321.69	2346.79	2704.7	91.9099	71.3424	358.671	128.743
23	1837.2	2082.52	2925.84	27987.1	41502.5	46967.3	52726.1	44035.2	58164.9	3364.28	4790.18	3415.72	12594.9	14435.2	16099	22688.4	24127.9	28335.1	3031.28	4181.66	6007.62	12031.7	8095.9	14827.4	21191.4	26561.1	70719.7	206.349	306.604	46.461	318.628	408.953	424.617	8018.12	8916.96	5144.79	3616.41	1136.31	3280.68	3550.65	4003.82	3155.85	2508.03	2427.77	2818.23	32.4374	91.6351	259.959	161.534
24	1932.54	2199.65	2979.58	30590.2	44980.6	50702.8	57400.9	48477.8	62750.8	3478.3	4958.6	3551.6	13619.7	15592.6	17689.8	24506.1	25993.7	30301.7	3112.76	4304.89	6261.82	12905	8571.24	15931.6	23459.5	29042.8	76096	120.563	177.286	27.081	298.833	402.43	492.261	8702.88	9454.18	5719.92	3745.14	1186.12	3483.06	3757.16	4118.6	3265.05	2537.39	2399.71	2920.57	70.0332	137.151	384.106	171.556
25	2075.08	2285.5	3171.35	33322	48626	54519.8	63085.8	53105.7	67494.9	3601.51	5053.2	3676.96	14702.7	16883.5	19257.2	25929.9	27980.3	32222.8	3286.43	4468.11	6498.97	13570.7	9300.09	17686.6	25498.6	32051.4	81612.6	176.182	192.417	108.226	333.74	344.568	414.137	9407.73	9952.71	6185.19	3873	1287.22	3558.46	3863.6	4274.4	3360.61	2594.01	2621.66	3030.37	46.6981	42.699	432.036	184.383
26	2181.64	2432.88	3459	36307.4	52396.8	58725.1	69175.6	57989.6	72307.7	3703.9	5203.9	3772.88	15844.5	18066.6	20974.9	28009.3	29977.3	34257.2	3396.27	4575.55	6742.16	14609.9	9984.33	18765.4	27788.8	34918.1	86571.5	114.209	139.718	112.409	346.02	301.816	492.3	10104.7	11491	6593.08	3925.97	1367.4	3672.02	3988.1	4368.35	3551.39	2654.08	2733.36	3129.19	59.9411	59.854	329.593	84.7213
27	2282.83	2515.64	3547.44	39347.2	56403.9	62706.9	75230.8	63111.7	77137.9	3803.96	5337.21	3911.54	17004	19122.4	22518.5	30119.4	32040.4	36353.1	3502.52	4689.44	6955.77	15553.7	10602.7	19768	30301.5	37794	92070.5	255.302	187.509	27.1326	335.421	290.028	478.848	10835.9	12081.1	7134.28	4027.96	1487.28	3839.98	4024.81	4460.72	3591.43	2809.05	2732.46	3237.56	45.4614	108.669	339.277	21.3723
28	2389.97	2579.17	3518.05	42710.4	60587.9	66852.7	81726.5	68525.3	82215	3915.49	5433.94	4055.84	18222.4	20684.5	24183	32000.6	34284.5	38478.5	3646.82	4846.77	7148.52	16435.7	11323.3	21881.1	33067.4	41525.2	97407.2	120.376	121.185	76.825	354.746	275.013	391.226	11585.1	12708	7926.61	4145.33	1567.15	3985.66	4096.07	4552.81	3691.51	2865.28	2693.56	3328.73	58.3685	76.2509	297.058	101.039
29	2517.78	2688.68	3669.98	46266.8	64837	71153.3	89047.8	74078.3	87156.4	4025.32	5579.12	4167.93	19522.8	21651.5	25841.1	34652.7	36592.2	40526.2	3770.57	4998.91	7272.01	17412.2	12063.3	22623.9	35760.6	45148.1	102385	171.967	68.7927	86.7185	333.28	216.012	398.24	12334.1	13278.6	8253.82	4225.03	1674.35	4045.86	4200.25	4654.06	3860.06	2938.35	2952.4	3453.33	44.4679	14.1725	280.195	23.971
30	2608.2	2760.49	3938.52	50232.2	69396.9	75487.4	96259	79997.6	92206	4118	5693.3	4288.8	20893.2	23181.6	27634	36536.9	38873.1	42641.1	3899.59	5145.83	7413.71	18297.9	12806.9	23918	38893.8	49182.9	107869	172.795	137.891	65.2533	345.201	130.479	364.571	13119.1	13931.2	8931.76	4337.74	1765.6	4177.15	4289.72	4753.2	3916.5	3072.88	3042.75	3541.33	88.4893	64.3978	136.989	35.3172
31	2734.65	2868.6	4123.63	54200.2	74189.9	79627.4	104133	86060.4	97445.8	4239.33	5833.64	4382.09	22298.7	24512.7	29390.6	39198.6	41342	44734.7	4021.98	5267.66	7521.97	19464.7	13614.1	25895.8	42191.5	53084	113724	134.146	50.4455	56.3161	336.432	143.853	362.58	13902.9	14669.4	9730.83	4416.17	1864.3	4293.1	4410.54	4882.15	4032.21	3145.08	3107.29	3632.09	103.062	72.3223	187.196	38.4525
32	2849.77	2963.16	4061.34	58503.8	78872.6	84117.3	112538	92349	102536	4353.22	5913.13	4571.9	23744.4	26240.9	31204.2	41347.6	43644.4	46947.6	4161.33	5461.11	7625.62	20631.7	14386	27141.6	45848.6	58056	118683	116.454	26.1626	86.599	297.134	113.883	314.499	14645.4	15306.3	10282.9	4486.34	1980.72	4368.65	4427.67	4972.22	4178.23	3277.66	3274.86	3743.24	19.6188	17.2684	188.409	5.67192
33	2950.01	3051.89	4340.2	63294.1	84002.8	88455.3	119952	98856.4	107771	4448.48	6061.57	4666.56	25256.5	27655.2	33102.8	44021.7	46414.1	49186.8	4274.95	5568.71	7774.58	21553.1	15236	28081.6	49680.7	62812.8	124301	201.069	74.1243	119.367	288.908	95.8701	329.899	15431.4	16005.9	10983.8	4584.31	2098	4484.6	4500	5052.24	4276.59	3362.73	3359.87	3818.73	46.2603	58.1528	252.724	87.8472
34	3078.33	3169.17	4327.1	68013.5	89081.8	92887.4	129788	105394	113023	4555.87	6156.1	4827.55	26814.9	29258	34887.3	46535.6	48812.4	51456.4	4389.44	5716.61	7811.07	22590.9	16022.9	29942.1	54011.9	67996.2	130242	171.496	40.2178	95.1763	350.911	76.2067	274.493	16242.3	16831.8	11811.4	4673.19	2186.15	4589.52	4569.09	5135.82	4364.44	3456.93	3400.83	3909.72	69.9369	14.322	80.3279	57.7294
35	3170.84	3236.82	4435.07	73246.8	94695	97667.1	138028	112399	118303	4680.24	6218.37	4936.66	28375.3	30549.4	36751.6	49409.9	51540.8	53676.9	4575.43	5835.61	8001.2	23815.9	17048.6	30975.3	58048.7	73479.3	135142	222.711	90.948	191.368	303.712	56.8695	251.049	17105.7	17537.6	12450.1	4723.03	2285.09	4680.83	4715.31	5229.3	4514.64	3490.15	3517.09	4031.63	102.957	27.1416	237.404	41.8422
36	3292.24	3353.31	4463.9	78610.4	100181	101917	147656	119236	123541	4760.52	6330.17	5045.27	30020.5	32346.1	38659.6	52311.5	54354.2	55918.6	4670.71	6008.67	8150.82	25040.9	17888.3	32064.5	63124.8	79678.3	140554	284.566	49.0005	76.0914	301.334	3.86614	244.333	17921.7	18333.1	13287.1	4808.52	2394.57	4728.46	4788.22	5302.86	4528.64	3602.29	3666.89	4101.87	152.074	42.7874	54.5962	67.7869
37	3374.67	3455.65	4770.96	84411.2	105936	106834	155626	126270	128888	4894.5	6470.47	5111.23	31807.4	34250.3	40615.3	54527.8	57555.9	58256.2	4771.01	6137.12	8238.15	26304.2	18846.4	33885.8	68076.5	85900.8	146162	212.887	42.3968	32.9771	307.018	37.885	218.111	18804.9	19097.4	13941.8	4888.25	2507.6	4806.24	4870.3	5423.54	4616.89	3704.74	3747.76	4189.47	132.672	29.8121	79.587	66.2083
38	3482.55	3530.43	4649.09	90467	112092	111422	164963	133446	134250	5000.54	6540.39	5286.38	33533.6	36117.9	42565.2	56972.1	60069.8	60548.7	4901.75	6290.39	8464.92	27612.5	19762.3	35458.7	73563.5	92340.3	151906	145.379	57.6485	56.3246	239.257	10.7827	219.087	19654.4	19862.2	14818.7	4983.62	2600.24	4859.67	4942.57	5474.76	4780.08	3827.99	3840.23	4285.5	201.66	3.3019	198.646	47.9245
39	3583.72	3625.87	4720.38	96619	118179	115752	173743	140840	139671	5097.14	6621.65	5360.22	35408.1	37476.2	44479.1	60680.8	63401.3	62879.5	5040.21	6429.15	8515.19	28973.9	20818.7	37047.8	79273.2	99941.5	156680	162.797	122.387	178.69	253.074	57.2234	168.875	20508	20651	15499.3	5079.15	2692.17	4917.4	5076.05	5549.91	4877.83	3867.35	3930.24	4375.79	136.762	97.2091	83.6461	93.7658
40	3677.09	3729.61	5060.27	102854	124348	120466	182317	148091	145202	5195.62	6728.13	5481.43	37177.6	39273.8	46544.5	63584.6	66484.5	65228.9	5151.34	6528.64	8660.86	30224.3	21734.1	38352.3	85544.9	107323	162833	199.056	110.302	37.4163	203.948	117.078	177.857	21371.3	21530.3	16453.5	5119.3	2812.33	4984.79	5101.16	5646.43	4915.8	4038.42	4071.59	4505.17	172.366	114.044	96.4063	151.298
41	3770.11	3807.59	4829.66	109478	130833	125302	190352	155454	150623	5289.85	6790.66	5658.86	39095.4	41032.2	48423.4	66614.2	69284.2	67553.6	5275.63	6659.46	8895.12	31764.3	22832.3	40417.3	92084.8	114993	168275	114.216	51.2279	44.6687	188.136	115.822	81.0099	22246.7	22512.5	17403.1	5252.92	2894.21	5038.15	5292.53	5738.51	5083.41	4047.57	4118.02	4610.3	221.671	34.4284	83.818	103.323
42	3892.25	3904.95	4874.66	115845	137287	129947	200742	162877	156111	5395.05	6885.94	5763.08	41019.1	43198.8	50449.7	69455.4	72394.8	69923.6	5372.16	6809.5	8921.59	33083.3	23897	41577	98864	123910	173328	115.707	133.417	115.867	172.74	123.671	62.3429	23117.2	23310.1	18122.1	5312.75	2998.53	5045.41	5421.47	5837.67	5165.38	4062.99	4326.95	4693.32	236.403	68.0175	22.8391	195.403
43	4014.6	3980.28	5131.51	122622	144041	134570	208455	170116	161704	5481.62	6965.56	5797.2	43083.7	44667.4	52474.8	73523.6	76018.4	72367.5	5514.71	6930.39	8923.17	34637.5	25142.9	42371.2	105548	131941	178992	241.678	56.8368	168.942	156.323	111.043	37.1349	24016.2	24328.1	19304.7	5400.6	3134.7	5121.28	5430.07	5885.42	5167.06	4228.68	4409.99	4770.58	290.412	60.8176	9.41121	223.717
44	4089.61	4045.54	4970.01	129378	151056	139483	215033	177644	167030	5570.16	7011.67	5919.41	45131.1	46466.6	54477.4	77324.4	79034.6	75003.9	5642.08	7031.92	8954.94	35925.9	26286.6	44542.5	112772	141632	184963	90.4194	161.647	1.42954	94.2396	145.448	24.0008	24911.4	25135.8	20161.3	5476.47	3212.2	5250.67	5565.93	5920.72	5318.4	4347.83	4320.1	4857.11	203.808	24.0054	80.358	175.23
45	4186.88	4141.11	5168.73	136199	158109	144344	223087	184966	172641	5696.08	7081.46	6098.99	47110	48797.1	56560.1	79010.5	81832.3	77576.8	5768.41	7148.77	9034.73	37581	27515.7	45726.6	119972	150680	189491	54.9268	16.5504	85.4542	133.139	201.356	48.3983	25846.9	26069.6	21157.1	5549.85	3309.47	5311.3	5683.85	5982.3	5371.03	4417.2	4444.38	4923.93	345.737	94.4217	105.338	185.298
46	4286.61	4252.3	5093.69	142925	165004	148882	229468	192592	178327	5780.54	7196.25	6146.07	49361.3	51011	58685.4	82051.8	85454.1	79945	5868.48	7284.71	9097.42	39435.6	28658.4	47844.8	128103	160473	195735	184.358	76.9259	84.1777	55.3972	185.396	63.991	26750.3	27015.8	22068.5	5662.75	3385.26	5291.54	5905.44	6102.74	5475.74	4408.19	4711.65	5024.92	292.418	200.085	152.683	257.459
47	4388.73	4343.81	5112.96	150013	172101	154135	235196	199648	183793	5879.97	7269.52	6259.4	51530.5	53112.4	60775.5	85361.6	88621.1	82590.3	6006.01	7427.77	9128.29	40671.6	29981	48995.2	135779	171538	201247	39.8067	84.6093	99.5733	46.2573	259.812	168.373	27722	27983.7	23091.2	5730.8	3542.94	5392.89	5903.2	6118.31	5493.71	4552.51	4704.02	5111.2	312.866	27.1156	245.361	242.677
48	4501.37	4393.04	5176.44	156757	179499	158200	242739	206764	189375	5986.15	7333.13	6431.13	53680.4	55003.2	62828	88409.8	91364	85155.2	6108.05	7557.26	9220.81	42634.4	31175.2	50380.3	143818	181517	206077	20.8715	62.6461	67.6133	21.9083	241.75	232.518	28576.9	28989.3	24204.8	5781.22	3615.39	5441.84	6077.57	6195.04	5547.21	4631.75	4880.63	5178.07	387.43	31.1344	208.907	228.052
49	4595.8	4493.51	5128	163531	186724	162884	249428	213829	195063	6094.5	7401.68	6513.27	55954.3	57678.1	64982	90456.3	94917.9	87745.5	6227.66	7703.1	9259.55	44168.2	32543.3	52294.8	152153	193050	211373	61.1769	140.033	45.0908	36.8801	241.181	259.715	29557.2	29951.3	24989.5	5862.99	3718.25	5469.48	6202.54	6282.37	5678.5	4697.69	4969.32	5236.59	340.89	59.2567	228.483	311.116
50	4726.79	4613.97	5172.93	169657	193453	167571	256072	219990	200678	6191.13	7472.68	6600.69	58322.2	59343.6	67146.4	95140.2	98274.7	90498.1	6331.91	7809.16	9297.32	46368.6	33842.1	53750.6	160371	202513	217584	43.9127	185.919	214.521	85.8306	258.515	310.774	30563.4	31076.3	26115	5955.6	3806.21	5527.6	6361.61	6295.82	5701.78	4724.9	5044.68	5300.3	462.259	64.1955	265.264	331.781
51	4798.78	4697.92	5246.24	176506	200685	172512	259080	227178	206347	6291.43	7550.01	6716.86	60629.1	61374.2	69565.6	98326.8	101325	93133	6445.34	7924.79	9340.62	47942.5	35214.8	55732.6	168490	213698	222583	39.8185	166.44	111.018	75.3475	299.547	358.193	31523.3	32124.9	27167.3	5973.46	3929.52	5609.63	6381.73	6410.05	5728.96	4877.86	5110.59	5390.18	465.637	122.81	275.795	290.669
52	4920.45	4764.14	5206.63	182853	208262	177210	265469	233496	212087	6401.03	7624.04	6842.38	62975.1	63763	71534.2	100978	104220	95855.9	6583.98	8093.7	9437.59	49971.5	36797.1	56977.4	175607	225164	227658	150.73	225.753	94.838	93.0304	295.503	446.344	32514.9	33178.5	28197.6	6084.48	4021.07	5630.35	6584.24	6472.26	5801.08	4964.9	5314.22	5426.82	436.816	121.333	270.701	331.044
53	5018.57	4848.24	5443.89	189485	215536	181650	270080	239766	217688	6505.54	7715.04	6935.87	65382.5	66144.9	73842	104189	107390	98708.9	6701.53	8194.34	9499.95	51824.1	38317.9	58284.9	183454	235499	234120	45.636	81.8031	1.78241	178.114	299.346	545.113	33432.8	34227.3	29242.9	6196.7	4165.08	5660.16	6618.63	6495.68	5877.67	5117.25	5469.4	5487.18	421.202	102.863	293.491	362.565
54	5127.21	4934.15	5173.34	195354	222774	186566	275007	245739	223546	6631.68	7760.57	7031.43	67943.3	67972.6	76254.9	107767	110712	101623	6742.13	8336.04	9555.42	53959.9	39560.1	60486.6	192844	247091	238447	77.3098	77.3908	94.117	173.834	299.287	503.839	34462.5	35309.7	30407.9	6265.6	4293.83	5765.14	6711.29	6532.21	5981.04	5285.58	5466.6	5541.31	439.008	138.255	331.225	381.66
55	5235.68	5010.86	5251.47	201122	230052	191318	279096	252032	229224	6733.79	7844.17	7150.59	70347.2	70446.2	78340.9	110894	113788	104268	6875.32	8480.23	9575.13	56121.1	41279.4	61261	200124	258281	244004	50.2737	117.691	162.891	221.81	280.525	631.881	35402	36327.8	31331.5	6250.24	4312.52	5774.21	7024.38	6644.23	6019.23	5078.66	5595.04	5588.14	494.129	297.536	571.827	371.267
56	5315.39	5104.21	5615.63	207288	237066	195783	284258	256986	234661	6836.03	7911.84	7294.4	72823.5	72765.3	80564.9	113773	116446	107298	6952.99	8553.29	9688.07	58088.3	42673.2	62548.7	208318	268790	250117	12.9373	191.394	191.013	219.254	324.915	676.71	36450.7	37387.1	32559.5	6392.08	4478.95	5862.19	7004.77	6655.03	6108.37	5405.06	5637.09	5668.69	556.315	232.156	460.471	455.884
57	5428.62	5217.31	5692.36	212948	243970	200761	286657	262443	240474	6964.55	7956.06	7396	75308.2	75344.8	82887.4	115962	119371	110147	7073.16	8690.86	9707.75	60101.2	44469.6	65126.8	214784	281380	254907	27.9662	109.621	32.0436	264.293	319.49	663.871	37388.6	38518	33705.2	6457.59	4540.01	5909.9	7247.58	6711.17	6138.06	5357.99	5730.52	5713.21	618.669	164.601	451.342	417.229
58	5519.89	5265.16	5325.54	219295	251368	205687	290525	267383	245980	7034.76	8053.28	7526.1	77873.3	77596.5	84803.6	120091	122189	112976	7168.3	8832.38	9778.38	62134.7	46035.1	66132.9	222865	292193	260061	56.1222	61.9817	123.279	313.911	309.452	746.485	38470.6	39644.9	34918.6	6510.59	4727.7	5988.44	7215.97	6756.17	6148.88	5646.89	5777.95	5755.9	521.812	294.479	403.871	379.412
59	5630.77	5356.54	5251.39	224048	258340	210576	295830	272420	251909	7152.33	8107.32	7651.82	80360.6	79654.4	87018.2	122865	124958	115898	7268.19	8945.17	9891.44	64581.6	47912.8	68441.8	229581	302422	265695	32.0395	113.026	270	359.545	280.653	819.57	39423.1	40724.9	35982.7	6574.4	4827.25	6028.13	7355.54	6821.22	6182.5	5738.53	5946.23	5817.25	494.926	138.517	439.622	478.495
60	5740.91	5425.19	5566.4	229760	265342	215098	298573	276891	257429	7253.61	8162.83	7651.29	82977.1	82140.7	89207.8	125844	128417	118977	7361.97	9046.21	9906.69	66993.1	49449.7	69757.6	237118	312182	271360	41.2324	25.28	271.808	391.304	352.172	905.247	40491.3	41916.6	37236.5	6619.12	4935.73	6059.83	7447.55	6850.42	6237.22	5847.68	6112.89	5863.5	600.737	365.407	497.688	489.149
[truncated: 14 more columns]

## Sheet: Figure 3
Figure 3b
	MT			WT			NTC
crRNA-3	819328	574594	801016	96999.9	86671.6	77646.9	2998.39	1789.76	1160.78
crRNA-2	276597	360684	375930	3707.93	544.81	705.924	1670.2	1885.22	822.106
crRNA-1	56806.2	56045.7	59736	1243.09	1232.19	1430.66	1483.13	1025.57	602.564
crRNA	155482	167112	169745	134.029	863.972	491.373	2346.82	1060.85	786.552
crRNA+1	15840.1	14580.8	14443.8	6161.4	8929.15	9429.8	117.974	50.6812	334.057
crRNA+2	10569.3	8716.66	9454.01	1332.81	1181.75	1028.5	834.918	1726.43	2116.75
crRNA+3	68696.8	48752.8	46282.3	2587.61	1609.65	1215.38	379.146	436.708	804.715
Figure 3d
	MT			WT			NTC
crRNA-3	455300	520808	513897	3210.15	402.38	3383.6	453.911	773.797	531.154
crRNA-2	777657	785691	606220	1.12633e+06	1.1542e+06	1.03163e+06	3621.17	1740.95	734.277
crRNA-1	337242	304302	416733	2032.77	3950.74	3546.79	600.031	10.5816	896.761
crRNA	298629	335409	263874	470.44	2886.34	632.471	143.709	274.275	137.921
crRNA+1	58727.4	64191.6	67934.1	40.1272	393.134	167.284	2613.31	292.833	315.487
crRNA+2	251462	248729	293048	3046.34	823.144	771.355	2775.8	2691.02	2757.07
crRNA+3	54341.1	54250.1	38553.8	407.681	1689.37	3837.05	994.486	906.509	895.288
Figure 3f
	MT			WT			NTC
crRNA-3	1.16694e+06	1.17041e+06	885021	856182	910044	713976	736.89	3153.79	444
crRNA-2	11977.3	15554.3	8911.19	8643.19	8859.12	4280.45	1611.79	3284.14	2772.74
crRNA-1	1510.34	242.397	1043.67	343.349	2063.51	2482.19	2998.05	2624.36	3671.24
crRNA	1.16351e+06	1.39825e+06	830811	948862	797996	568421	3767.18	1643.56	2585.14
crRNA+1	41452.3	52171.8	31802.7	1176.51	2676.14	695.29	3402.26	1864.89	3403.09
crRNA+2	607270	680103	719269	516480	545392	391414	1741.61	678.805	473.547
crRNA+3	865888	530805	647501	579605	547809	436598	1128.2	739.891	856.698
Figure 3h
	MT			WT			NTC
crRNA-3	469216	479806	558302	67823.4	64818.8	59575.4	1019.79	1796.02	978.269
crRNA-2	381855	335486	392072	57396.3	53181.6	48029.8	597.095	2158.83	60.5257
crRNA-1	19952.3	32412.1	26000.2	2998.38	710.182	3851.05	965.294	817.74	398.847
crRNA	557620	437208	489833	59758.5	80012.7	82120	795.994	800.656	670.164
crRNA+1	49426.8	86202.8	127735	10337.7	36344.4	17932.2	3069.07	3341.24	1886.68
crRNA+2	6325.06	10150.1	15460.5	367.487	2039.28	3938.89	3035.18	2223.52	682.138
crRNA+3	267162	159467	226984	27.9091	3152.01	2105.8	919.639	2496.66	147.753

## Sheet: Figure 4
Figure 4f-k
	Temperature (℃)									Cas14a:sgRNA ratio									Cas14a/sgRNA concentration (nM/ul)									FQ-ssDNA reporter concentration (nM/ul)									T7 exonuclease concentration (U/ul)												Time (s)
Cycles	37			39			41			2:1			1:1			1:2			400			625			800			400			625			800			1.25			2.5			3.75			5			15
1	1473.72	1299.89	2026.06	522.154	905.504	779.922	237.263	249.111	400.896	163.399	88.4795	112.892	98.5146	393.755	218.122	212.505	228.286	3.95215	404.646	472.457	503.714	103.382	324.364	206.433	136.009	105.906	220.065	631.818	224.714	659.439	952.256	1855.28	954.354	727.403	1441.34	1531.87	1799.14	1248.85	2375.07	1997.58	2326.47	2099.47	14846.2	1878.02	1592.72	2060.38	2322.77	2102.83	336.519
5	18725.6	20652.3	18679.7	10888.4	11908.1	10034.2	3279.05	3847.77	5026.25	3117.25	2899.75	1622.26	4086.05	3935.02	1500.85	1699.27	2003.14	911.108	1290.24	1920	1684.29	2184.32	3479.44	4103.04	2568.72	3765.44	2624.4	10527.1	5613.74	7245.94	10230.7	15045.2	17536.5	8516.93	14980.1	11780.1	22377.6	16825.6	21384.7	26689.6	29107.1	23336.2	2464.13	21825.1	19666.3	21036.1	28760	22192.5	5028.62
10	44200.8	49653.9	43337.3	26311	27978.9	24528.6	9006	10180.8	14440.9	9523.19	9163.71	5920.52	12457.9	13116.1	7622.71	6654.21	6647.8	5052	5046.27	7092.79	6846.37	9990.46	12752.8	17088.8	10345.7	11791.1	10598.3	25159.1	14347.8	19412.1	26380	35664.1	40375.6	23120.2	35265.9	27017.9	50400.9	38764.3	44856.4	59918.8	67720.4	56799.1	44070.3	50910.1	46657.9	50047.6	68860.7	55310.3	18345.1
15	66145.8	75861.1	66188.5	40794.9	43456.9	38751	15139.7	16762.8	24229.1	16720.1	16428.4	10690.8	22337.8	24543.3	17521.2	13447.8	12722.8	11399.4	11185.7	14184.3	14970.4	21501.7	25376	32756.8	20744	21345.3	20883.5	38211.5	23121.6	31577.2	42081.6	54824.4	61657.6	37576.5	54959.7	41481.4	74599.2	58304.6	65250	88740.3	100518	87233.8	109344	77204.9	71602.6	77118.6	104299	80905	30474.9
20	86631.1	99871.7	88566.5	54887.4	58727.1	52803.6	21335.2	23661.6	34244.7	24779.6	24413.4	15625.8	33156.9	37693.2	28945.8	21688.7	19472	19067.3	19177.5	23064.3	25038.3	35377.3	40109.8	48939.9	32655.9	32381.4	32617.7	50654.1	31731.6	43572.6	58131.3	73454.3	80544.7	52637.4	74506.3	55783.6	96676.1	76501	83530.8	114948	130002	115203	112744	101693	95159	102417	136538	104338	42871
25	106391	122809	110923	69302.4	73759.5	66777.8	27826	30590.2	44396.3	32912.7	32803.8	20574.3	44523.8	52357.9	41252.1	31097.8	27434.9	27533	28785.6	33167.6	36388.4	51161.6	56278.3	67859.7	45471	44330.2	45113.5	62526.7	40484.3	55453.2	73672.1	91656.2	98424.5	67574.3	94175.6	70451.2	117712	93824.3	100488	138547	157065	141829	143599	125256	117742	126241	166658	127337	54997.8
30	124019	145640	133047	83201.4	88669.5	80590.9	34594.8	38062.5	54880.8	41758.1	41444.6	25564.1	56389.5	67995	53962	41657.5	35606.8	36669.9	39505.2	44339.7	48839.1	67720.3	73043.4	85785.1	59478.4	57683.8	58731.2	73878.6	49209.9	67400.5	89828.9	109466	116202	83008.3	114548	85186.6	138114	110847	117339	162409	183814	167152	173065	148477	140354	149653	194862	149070	67431.7
35	141945	166975	154773	97564.8	103540	94249.1	41533.7	45727.1	65193	50487.8	50469.7	30040.3	68470.6	84745.8	66824.7	52972	44831.6	46101.7	51239.5	56168.2	61885.2	85496.2	90497.6	104057	74515.6	71321.8	72382	85254.2	58458.2	79443.8	105542	126989	134627	98269.6	134321	100181	158408	127371	133233	185394	208744	192099	201524	171336	161771	172651	223013	169669	79761
40	159996	186902	176790	112043	118595	108154	48596.9	53513	75676.9	58591.4	59688.3	34272.8	79950.1	101981	79262.5	65062.6	54289.9	55676.2	63768.6	68729.8	75473.8	103803	108330	122469	89704.6	86383.5	86906.4	96594.9	67395.8	91635.2	122196	144239	151936	114666	155892	115873	178260	143795	149569	207489	233370	216609	229039	194013	183799	194780	249142	189294	92278.1
45	177732	208688	199246	126373	133508	122406	55577.3	61309.1	85883.9	67475.1	69225.5	38326.2	91867	120088	90875.3	78100	64118.5	65288.7	76449.2	80727.8	89399.6	123165	126218	140682	105648	100952	101379	107469	76795.8	103761	138253	161478	170091	130033	176450	131515	197674	159797	165374	229973	256890	241394	257055	216831	204943	216384	276320	208943	104589
50	194011	230480	221727	140607	148356	136556	62601.5	69503	96049	76769.7	78544.1	42551.8	104031	138926	103691	90455.3	74089.2	74658.2	89517.7	93457	103585	141736	144426	157811	121420	116205	115995	118152	86341.7	115680	155278	177851	186962	147201	197761	147320	216963	175418	181422	252207	281609	265536	285074	239625	227094	236911	303527	228754	116943
55	210030	250422	243925	155145	163576	150874	69885.1	77638.6	106443	85924.8	87676.7	46688	116465	158436	114469	103531	84466.7	83653.3	103073	105944	117904	161618	161664	175932	137894	131007	130006	128471	95997.3	127278	170697	194718	205359	162752	218817	163004	235776	190876	197685	273571	305019	289954	313541	260948	247101	256590	328623	247960	130165
60	225497	271657	265539	170692	179157	165668	77398.2	85961.5	117053	94949.6	97226.1	50825.6	129593	177980	125817	117194	95448.4	92388.6	116249	118595	132270	179436	178307	193689	153912	146400	144823	138650	105709	139024	187346	210611	222923	180342	240691	178873	254841	206613	213263	299394	330685	314056	343113	282215	267921	276094	357145	267219	141703
[truncated: 8 more columns]

## Sheet: Figure 5
	Figure 5c
	CMT/WT (%)
Cycles	0.5			0.1			0.01			0.001			0.0001			1e-05			0
1	17.7422	130.874	386.761	181.048	4599.64	1233.15	75.3314	401.673	371.295	798.001	34.3965	480.962	469.167	603.662	957.494	762.794	1559.94	312.237	919.657	1199.27	1907.76
5	693.248	59.7415	3382.05	5.5127	151.424	158.549	48.4251	152.216	3786.89	212.038	74.4648	2024.67	2122.31	13.8959	22.719	15.4532	268.509	1732.59	272.852	102.427	547.968
10	2558.31	1012.19	5669.61	1026	2001.03	100.018	127.02	479.503	4826.67	161.183	1089.95	3336.49	3171.56	170.996	152.552	83.0735	181.797	2909.38	218.082	183.663	137.448
15	4928.6	2893.48	8532.39	2758.71	4566.03	1425.67	1471.4	1645.19	5930.45	945.384	2449.96	4477.78	3830.68	1.31168	330.848	13.0183	166.163	3667.95	277.874	101.331	245.981
20	7846.88	5385.01	11364.1	4896.2	7060.45	3329.72	2964.35	3157.89	7221.63	1915.58	3676.94	5531.94	4408.12	547.363	1060.27	236.734	97.2305	4263.1	70.6623	33.2495	274.709
25	11156.9	8323.25	14201	7042.4	9573.35	5690.51	4579.46	4682.4	8445.92	2920.32	4898.31	6560.73	4869.26	1190.8	1879.23	645.948	181.554	4783	123.354	289.426	235.758
30	14740.2	11555	17198.3	9057.96	12162.9	8227.77	6462.48	6332.06	9718.15	4061.87	6364.96	7525.42	5329.8	1886.71	2631.31	900.3	123.135	5258.13	286.639	382.859	118.517
35	18429.6	15040.5	20001.1	11830.9	14443.8	11095.3	8606.28	7982.13	11021.1	5175.59	7506.21	8556.34	5693.62	2454.99	3554.09	1202.71	374.538	5631.45	687.677	589.82	27.9128
40	22379.5	18772.5	22782	14386.8	16929.4	14112.4	10297.1	9641.1	12193	6252.92	8878.55	9499.77	6031.56	3307.74	4404.93	1531.25	501.203	5952.96	1124.47	894.566	190.437
45	26208.2	22558.1	25911.9	16993.5	19624.6	17337.3	12413.2	11270.9	13502.6	7337.54	9823.8	10451.6	6402.99	3907.69	5131	1928.25	740.282	6238.8	1441.22	1296.47	255.22
50	29933.9	26458.3	28449.3	19668.6	22441.3	20641.6	14196.1	12848	14611	8390.92	10943.6	11325.3	6760.86	4597.13	6171.9	2315.97	881.967	6466.18	1768.32	1766.1	458.632
55	33743.2	30338.1	30970.2	22328.9	25171.5	23902.1	15914.5	14392.7	15879.6	9484.95	12089.1	12257.1	7100.67	5318.46	7011.39	2566.61	1267.99	6688.02	2033.35	1742.64	662.592
60	37278.6	34265.8	33542.3	24871.1	27515.4	27214	17808.1	15928.2	17290.9	10451.3	13032.9	13093.2	7401.45	5943.8	7723.2	3025.04	1177.07	6933.16	2357.15	1946.72	874.651
Figure 5e							Figure 5d
0.5	37278.6	34265.8	33542.3				Healthy Volunteers ID	ΔF
0.1	24871.1	27515.4	27214				1	400.513
0.01	15928.2	17808.1	17290.9				2	413.21
0.001	10451.3	13093.2	13032.9				3	2081.18
0.0001	5943.8	7723.2	7401.45				4	216.571
1e-05	6933.16	1177.07	3025.04				5	1150.16
0	2357.15	1946.72	874.651				6	1774.49
							7	2643.69
Figure 5f							8	2613.84
T7-CRISPR/Cas14a							9	1137.07
0	655.731	421.121	667.285				10	245.304
1e-05	1382.49	1379.27	1383.17				11	1901.2
0.0001	1905.75	2112.59	2421.77				12	2850.27
0.001	3441.96	3469.72	3107.97				13	3125.33
0.01	3960.19	3830.2	3640.51				14	2177.11
0.1	5512.55	5090.81	4087.28				15	3231.64
0.5	8094.14	7824.52	9119.29				16	1766.95
							17	946.385
Figure 5g							18	3219.09
PIK3CA							19	3531.03
H1047R	E545K	E542K	WT				20	848.652
182456	983.967	399.431	436.817				21	2042.83
270807	861.186	1112.27	26.0739				22	556.67
193853	1056.1	940.929	27.0469				23	4115.42
							24	1370.56
Figure 5h							25	880.863
Copies with ddCR(Copies/ul)	VAF with ddPCR(%)						26	387.667
6.4	0.23728						27	797.765
7.496	0.330125						28	3855.41
10.6	0.573637						29	1815.08
22.8	0.58347						30	572.256
13	0.613347
17.1	0.613684
22.7	0.734858
14.8	0.878635
16.9	1.14203
30.2	1.22392
14.6	1.35375
23.8	1.3949
21.1	1.42231
13.3	1.42674
13.4	1.45679
23.4	1.49307
22.9	1.59703
8	1.64157
31.1	1.67272
9.3	1.80482
15.8	1.84288
35.2	1.87114
6.2	2.06093
5.4	2.3041
5.8	2.48173
35.4	2.69944
23.4	2.78441
14	3.16771
22.7	3.31363
14.9	3.354
Figure 5i
lgCtheoretical	lgCactual
30000	39318.9	39232.3	37586.5	35758
3000	2122.8	2061.8	2115.7	2212.3
300	583	566.8	589	583.4
30	52.8	36.9	77.5	57.7
3	4.7	2.8	1.5	7.6
0.3	0.2	0	0	0.2

## Sheet: Figure 6
	Figure 6b
	Cas14a-tissue pos.	Cas14a-tissue neg.	Cas14a-ctDNA pos.	Cas14a-ctDNA neg.
	12995.6	1048.42	8333.41	1906.71
	5345.11	30.1562	4166.16	981.963
	15262.3	30.6076	8493.44	836.969
	15408.2	2647.78	10856.2	582.578
	18364.1	123.865	10691.4	156.477
		803.214		1536.56
		2625.71		1437.66
		2300.72		837.524
		1026.42		637.018
		372.06		576.42
		616.647		2839.75
		1407.78		1203.04
		292.648		166.987
		518.985		2858.46
		1210.41		1634.1
		3206.88		2265.02
		138.344		859.962
		204.972		216.376
		947.63		258.417
		301.523		49.6775
		2511.01		705.313
		358.12		162.141
		60.4204		710.326
		493.589		767.668
		327.026		220.331
		3620.34		482.547
		2427.03		104.26
	Figure 6c
	ddPCR-tissue	ddPCR-ctDNA	Cas14a-tissue	Cas14a-ctDNA
	0	0	1048.42	1906.71
	0	0	30.1562	981.963
	0	0	30.6076	836.969
	0	0	2647.78	582.578
	1	0	12995.6	8333.41
	0	0	123.865	156.477
	1	0	5345.11	4166.16
	0	0	803.214	1536.56
	0	0	2625.71	1437.66
	1	1	15262.3	8493.44
	0	0	2300.72	837.524
	0	0	1026.42	637.018
	0	0	372.06	576.42
	0	0	616.647	2839.75
	0	0	1407.78	1203.04
	0	0	292.648	166.987
	0	0	518.985	2858.46
	0	0	1210.41	1634.1
	0	0	3206.88	2265.02
	0	0	138.344	859.962
	0	0	204.972	216.376
	1	1	15408.2	10856.2
	0	0	947.63	258.417
	0	0	301.523	49.6775
	0	0	2511.01	705.313
	0	0	358.12	162.141
	0	0	60.4204	710.326
	0	0	493.589	767.668
	0	0	327.026	220.331
	1	1	18364.1	10691.4
	0	0	3620.34	482.547
	0	0	2427.03	104.26
	Figure 6d
	Cas14a-tissue pos.
Cycles	P5		P7		P10		P22		P30
1	1048.42	10.833	2.48743	251.709	118.721	312.635	0	342.473	626.736	1122.49
2	790.435	10.833	4.95803	251.709	141.36	312.635	437.473	342.473	287.609	1122.49
3	500.311	100.109	7.34428	432.955	45.7654	533.053	131.11	727.012	323.684	2069.21
4	280.076	200.318	11.8496	515.826	31.9944	755.521	99.5796	912.141	14.0518	2738.59
5	347.551	433.625	12.4098	617.629	55.265	968.481	27.8841	1351.71	126.09	3285.16
6	244.47	540.97	14.7001	706.33	13.3228	1254.11	93.3143	1636.7	147.685	3777.17
7	124.769	811.432	17.4032	821.574	35.7729	1593.36	8.96289	1852.66	31.6617	4189.96
8	133.534	971.232	22.7971	916.833	5.07478	1934.06	172.402	2125.18	57.2193	4651.04
9	54.2397	1106.01	24.1396	1048.07	2.52699	2318.48	73.1751	2392.43	108.204	5041.19
10	23.3903	1294.78	26.7923	1165.42	32.5618	2703.99	78.4067	2644.57	57.4327	5447.47
11	22.8828	1348.4	29.184	1296.02	37.1565	3129.23	102.77	2847.45	26.1309	5849.46
12	83.9705	1410.77	30.889	1383.58	20.9806	3506.92	70.2795	3245.9	57.8	6255.93
13	123.789	1734.13	32.6767	1491.97	59.0839	3890.97	45.3634	3423.86	17.2816	6736.81
14	65.5754	1852.86	36.0691	1597.36	45.9062	4267.68	111.406	3643.29	63.143	7108.11
15	161.345	2022	38.8016	1716.23	48.418	4571.5	43.408	3810.96	45.3386	7511.61
16	187.585	2109.87	39.5671	1859.7	83.8566	4927.84	204.222	4062.27	20.1222	7915.31
17	201.002	2370.72	42.7974	1960.08	28.382	5282.03	216.405	4360.76	2.9492	8291.41
18	149.711	2523.68	44.4019	2080.5	53.7015	5565.18	230.321	4525.2	1.18279	8699.35
19	188.956	2767.5	46.7282	2198.68	113.151	5901.4	349.407	4644.96	39.5339	9053.71
20	277.727	2899.38	47.4643	2308.13	57.4838	6212.56	284.259	4910.55	11.8579	9324
21	125.596	3170.38	47.6298	2422.3	53.7173	6500.63	285.747	5214.21	41.5495	9482.84
22	195.812	3391.27	47.8755	2535.57	57.1685	6803	214.695	5368.13	83.9553	9803.14
23	162.274	3566.44	51.6822	2661.82	43.1256	7076.12	260.571	5577.55	72.58	10051.2
24	162.31	3856.59	57.1729	2778.46	51.6726	7372.62	323.448	5883.76	20.4659	10271.2
25	111.065	4080.99	57.661	2883.8	99.2137	7628.69	463.502	6078.95	64.7639	10521.7
26	147.825	4354.89	58.4973	2991.94	131.267	7897.49	398.352	6275.14	21.3101	10747.8
27	133.336	4484.12	59.1711	3107.82	106.324	8161.94	413.996	6552.73	103.498	10989.8
28	30.7416	4727.87	60.0198	3199.3	125.331	8409.21	278.318	6732.09	87.1873	11251.1
29	163.276	4901.7	63.8728	3318.65	181.073	8701.58	453.005	7050.58	92.078	11525.4
30	25.7872	5267.25	67.1248	3435.22	118.982	8911.31	319.98	7355.61	87.9425	11686.7
31	33.0504	5435.19	67.2732	3544.01	124.488	9156.15	365.091	7483.27	3.26097	11936.6
32	109.948	5740.23	85.4623	3637.62	123.237	9404.98	304.808	7770.55	16.266	12202.4
33	21.1827	6033.91	113.931	3752.36	135.779	9624.14	446.278	7990.59	8.24263	12427.1
34	84.2488	6142.31	122.037	3822.81	155.07	9890.74	362.397	8309.62	37.7991	12630.7
35	46.061	6521.46	126.086	3929.89	164.625	10127.6	331.553	8585.69	40.3546	12928.9
36	49.9538	6739.71	137.226	4004.23	159.805	10353.7	308.62	8816.99	46.5107	13129.2
37	9.41894	6995.84	137.925	4086.8	158.624	10587	343.702	9105.17	92.0272	13328.2
38	27.7464	7349.81	139.528	4138.12	175.71	10795.7	363.83	9362.85	106.312	13581.8
39	19.1597	7492	158.359	4210.34	194.994	11031	416.164	9585.79	39.9273	13886.6
40	68.9207	7742.82	186.437	4265.65	149.261	11249.5	355.287	9819.33	74.3343	14062.3
41	101.931	8001.88	188.453	4313.67	169.244	11470.2	399.383	10056.7	68.2199	14331
42	25.514	8377.23	223.068	4388.35	249.303	11660.4	283.943	10356	161.041	14586
43	39.2828	8546.09	260.506	4441.18	234.982	11869.9	350.078	10622.8	138.202	14735.8
44	37.5175	8892.45	272.992	4495.71	184.099	12097.9	454.88	11003.6	235.813	14938.2
45	60.66	9136.19	290.476	4538.78	249.193	12276.6	248.542	11128.7	109.466	15239.2
46	131.723	9390.21	293.832	4583.09	250.523	12505.8	418.782	11570.7	173.861	15442.2
47	108.937	9596.79	293.882	4645.82	204.719	12684.5	425.22	11700.7	311.26	15577.1
48	46.998	9922.6	300.302	4710.87	174.744	12906.6	354.305	11927.3	241.97	15809.7
49	184.745	10102.7	302.368	4754	194.237	13120.6	348.442	12202	197.021	16024
50	101.765	10366.1	305.957	4808.52	188.242	13324.3	373.295	12455.1	213.913	16226.1
51	224.298	10634.9	310.279	4869.19	185.787	13498.3	464.758	12890.2	318.33	16504.6
52	74.7667	10868.5	315.437	4902.44	225.502	13741.2	285.656	13242.3	352.648	16720.4
53	166.993	11133.4	317.016	4965.2	212.997	13931.9	424.414	13340.5	338.656	16886.6
54	167	11362.4	344.094	5025.09	156.089	14095.7	354.328	13666.2	401.289	17118.3
55	201.479	11731.2	348.912	5081.72	160.835	14296.7	351.963	13970.9	257.614	17328.4
56	202.601	11973.4	355.27	5133.22	158.029	14514.1	312.587	14112.1	453.652	17503.4
57	176.931	12440	368.492	5178.32	152.419	14714.2	287.001	14632.8	471.271	17686.8
58	260.698	12511.2	370.053	5230.33	149.409	14855.2	156.784	14789.1	385.955	17947.9
59	255.595	12754.5	405.016	5304.71	139.889	15053.3	223.569	15062.6	447.022	18148.2
60	327.026	12995.6	464.282	5345.11	112.449	15262.3	204.327	15408.2	421.503	18364.1
	Figure 6e
	Cas14a-ctDNA pos.
Cycles	P5		P7		P10		P22		P30
1	4.92685	282.805	352.296	145.817	2.58282	53.3457	0	764.124	330.554	985.864
2	9.56832	282.805	216.113	145.817	4.52915	53.3457	0	191.046	404.692	985.864
3	10.094	443.875	127.674	230.476	5.68325	694.184	99.8992	3.70996	500.452	1398.07
4	11.4393	538.221	51.3645	303.534	9.75943	820.271	93.2629	3.70996	442.433	1564.14
5	11.7082	646.873	39.688	364.922	9.83707	881.336	52.0847	30.2822	316.187	1728.91
6	15.9501	789.316	5.5057	390.528	11.7775	1008.92	56.5002	19.2607	241.915	1904.33
7	19.4967	924.674	16.0301	452.201	14.5633	1160.27	30.7976	109.64	172.353	1991.61
8	28.8231	1078.25	9.98981	502.366	16.4032	1268.23	3.37518	173.503	101.902	2224.05
9	31.0667	1258.98	38.3069	558.958	31.4048	1452.11	13.5251	287.776	21.6273	2396.73
10	38.7049	1401.59	32.417	646.358	37.6262	1610.27	12.5275	431.647	44.7678	2627.92
11	38.8956	1600.64	32.8239	699.173	43.7192	1779.06	30.349	601.995	72.9045	2855.73
12	39.0874	1783.9	52.8734	762.54	54.1894	1940.85	37.1698	779.091	104.561	3076.01
13	40.0635	1973.4	31.3819	809.744	64.7772	2105.84	15.4398	934.759	149.07	3229.68
14	40.1695	2187.49	39.6863	896.305	65.6034	2249.91	34.7977	1152.44	153.43	3494.41
15	40.4435	2386.1	29.6479	940.517	68.4647	2429.14	13.5299	1372.89	160.674	3663.58
16	43.9231	2559.57	14.0881	1012.17	69.9781	2552.52	4.33293	1530.47	165.674	3912.07
17	49.6775	2779.42	23.3925	1055.4	70.6917	2694.4	16.3071	1671.98	153.173	4139.93
18	56.2699	2991.34	7.21835	1128.45	70.7366	2892.66	46.4863	1938.92	179.648	4408.51
19	57.3963	3137.94	27.2884	1193.02	72.7925	3012.59	15.5971	2066.74	157.163	4577.09
20	58.858	3321.7	20.958	1256.62	73.915	3169.88	18.7988	2313.1	172.124	4725.32
21	61.001	3486.24	6.15752	1305.21	75.3268	3318.87	40.7202	2538.61	148.206	4972.64
22	61.4106	3645.81	4.35801	1392.13	79.6857	3485.59	27.4941	2647.13	161.148	5151.33
23	61.9574	3782.37	3.68955	1445.89	81.3795	3598.13	10.812	2990.55	154.062	5316.06
24	63.8355	3979.46	5.22676	1527.79	82.2267	3764.71	16.9922	3161.83	134.677	5533.38
25	65.4938	4114.98	9.21923	1602.11	82.7778	3884.92	9.27786	3392.71	114.216	5706.99
26	65.928	4260.61	22.7107	1662.34	87.2275	4060.96	4.29594	3601.61	118.438	5888.51
27	66.3671	4375.67	18.1602	1759.63	90.5114	4198.18	3.28765	3761.68	124.087	6033.66
28	66.4491	4510.63	43.56	1802.18	90.6894	4382.18	11.3233	4066.19	94.6313	6215
29	68.1192	4655.34	46.1677	1868.85	95.7282	4528.7	63.4654	4245.59	79.9652	6330.84
30	69.2298	4790.97	38.8603	1929.87	96.5874	4678.1	50.4102	4424.77	60.471	6406.35
31	69.602	4916.52	48.1604	1986.12	97.2023	4833.62	27.1822	4747.63	43.5412	6665.12
32	70.0607	5043.19	59.9303	2063.42	101.982	4977.15	52.796	4920.25	54.6524	6827.57
33	73.0299	5158.89	59.0018	2115.76	104.948	5144.57	15.3805	5185.46	81.5488	6957.82
34	74.6115	5281.82	72.1808	2200.28	106.015	5307.31	1.63784	5387.47	38.8749	7087.74
35	77.0773	5392.24	70.1108	2278.16	106.56	5468.93	48.36	5583.78	12.6326	7238.58
36	82.8211	5522.99	69.8367	2363.49	109.519	5599.2	79.9308	5833.25	14.7698	7358.29
37	83.6612	5616.81	56.4141	2419.5	112.137	5771.63	1.98566	6003.34	13.8656	7487.56
38	86.4857	5740.77	53.0248	2498.4	116.06	5913.77	9.55293	6186.85	16.1607	7679.74
39	88.5856	5856.19	63.0358	2574.76	135.512	6038.39	27.5241	6406.47	76.9029	7775.6
40	96.6841	6006.63	58.2568	2652.05	136.396	6211.07	57.4856	6585.63	52.9577	7909.27
41	97.4748	6090.67	71.9329	2722.14	139.543	6311.11	41.2068	6800.89	59.2606	8076.14
42	97.571	6235.04	41.4527	2784.85	141.347	6484.1	25.7649	7036.28	92.2099	8201.56
43	111.258	6377.27	67.701	2862.32	147.675	6593.5	64.552	7257.11	72.292	8391.05
44	111.426	6471.31	50.0373	2911.82	151.943	6719.72	41.5202	7432.5	97.9874	8497.95
45	113.859	6584.94	60.8979	2993.13	156.161	6848.08	48.2649	7715.36	109.302	8557.02
46	120.808	6728.28	60.655	3060.9	177.889	6997.24	41.0231	7929.77	107.685	8735.11
47	130.561	6858.07	61.8204	3141.64	179.57	7117.7	102.623	8143.89	144.589	8919.08
48	131.705	6912.99	59.7123	3221.65	180.071	7212.97	74.6784	8371.84	139.369	9077.43
49	132.309	7069.51	59.5836	3269.01	193.202	7334.11	94.0295	8657.43	183.373	9154.13
50	139.754	7154.04	69.164	3351.52	198.257	7438.67	215.715	8799.52	152.445	9275.18
51	140.306	7304.4	82.9416	3429.59	201.395	7555.58	206.351	8914.48	157.693	9524.23
52	155.561	7429.94	62.3482	3493.43	207.85	7667.71	225.474	9244.6	165.605	9597
53	161.995	7528.97	76.1209	3581.88	211.551	7800.07	222.564	9410.3	187.582	9772.5
54	164.817	7634.66	69.8781	3668.6	233.841	7871.92	236.147	9623.32	215.816	9899.16
55	165.492	7730.73	101.514	3748.59	238.158	8002.07	299.392	9839.71	222.412	9991.27
56	166.633	7908.24	98.24	3804.44	241.207	8131.35	211.985	10017	206.887	10189.8
57	180.402	7983.28	95.5801	3910.86	258.417	8218.81	316.396	10240.1	217.412	10262
58	211.245	8074.19	107.149	3991.88	290.623	8309.73	269.444	10432.8	257.211	10467.3
59	213.68	8211.91	103.582	4089.36	319.778	8406.85	332.808	10737	262.161	10562.1
60	269.13	8333.41	123.865	4166.16	381.937	8493.44	348.261	10856.2	270.557	10691.4

## Sheet: Figure 7
Figure 7c
Figure 7d
			P5							P7						P10							P22							P30
Tissue-gDNA
Plasma-cfDNA

## Sheet: Figure S2a
Figure S2a
	crRNA									crRNA-3									crRNA-2									crRNA-1									crRNA+1									crRNA+2
Cycles	NTC			WT			MT			NTC			WT			MT			NTC			WT			NTC			NTC			WT			MT			NTC			WT			MT			NTC			WT
1	435.883	687.212	1506.69	1245.84	609.469	5401.8	259.026	135.582	32.5774	895.192	4151.78	231.976	82.6968	547.854	606.788	4847.04	9200.88	4879.22	662.18	334.695	389.852	1316.67	2585.2	558.262	111.238	3886.44	4653.23	92.0347	628.778	70.3086	588.054	410.847	403.876	652.813	843.079	176.578	365.429	208.556	192.502	2827.02	2225	542.264	889.119	292.66	554.035	708.618	909.364	2216.21	687.377
2	81.9133	391.067	1268.1	995.079	609.469	3200.01	259.026	135.582	32.5774	439.396	217.595	56.6208	82.6968	547.854	606.788	3476.09	6741.56	3393.85	459.46	1186.05	19.449	755.692	2131.51	316.33	111.238	2724.2	3282.05	287.918	411.604	42.6704	588.054	410.847	403.876	652.813	843.079	176.578	532.933	282.552	266.143	2620.24	978.472	480.216	839.284	381.729	453.849	41.7784	1756.36	2421.3	1155.06
3	231.706	224.448	1141.19	709.868	1111.1	682.595	467.062	246.351	49.4011	156.157	49.6056	175.355	889.434	68.584	576.367	3476.09	6741.56	3393.85	1142.34	1235.5	8.63068	729.701	1797.97	121.746	1393.62	2724.2	3282.05	342.985	130.848	591.123	988.197	306.56	108.258	169.943	427.853	198.559	515.961	45.0179	230.778	2498.63	917.042	629.946	915.079	270.95	366.103	63.7107	1561.4	2325.19	1820.4
4	7704.75	105.356	1048.02	551.392	987.896	459.043	461.807	234.575	173.279	156.157	169.82	315.552	1516.43	778.053	120.434	6168.27	9268.54	5152.54	731.701	1064.33	46.3257	438.312	1482.17	53.903	3424.09	2021.52	2740.19	269.421	140.156	909.726	702.758	17.4878	203.223	239.677	229.756	300.679	427.501	29.2884	280.605	2169.78	380.004	785.268	794.557	152.997	406.184	273.451	1337.33	2234.36	1401.88
5	750.382	54.2781	875.278	348.639	95.5283	37.9394	315.382	115.808	414.552	357.53	248.944	239.825	1929.88	1352.49	660.057	13539.2	17170.3	12650.1	456.602	1264	62.7607	500.02	1193.54	212.305	6010.2	2965.67	5355.55	222.405	47.4597	1070.33	8.56445	185.755	288.289	788.261	394.438	488.863	292.017	129.24	452.66	1678.12	180.998	651.228	584.343	169.774	273.52	200.719	1520.98	1976.33	1073.15
6	902.126	192.365	670.088	208.494	718.575	448.265	63.8447	41.6311	700.51	17.3611	44.1313	0.703776	2398.39	1885.99	1074.62	22598.4	27045.5	21358.6	255.809	762.927	9.28938	327.693	897.665	338.908	9036.89	4818.5	7012.74	163.348	3.93175	967.655	748.788	299.865	358.786	1491.03	609.106	666.83	78.3688	111.172	412.606	1397.18	523.847	360.059	579.255	8.81517	13.5273	562.318	1386.01	1494.89	801.627
7	625.147	236.486	553.505	6.92817	1111.51	546.779	549.589	352.357	1127.39	771.253	119.375	245.183	3005.95	2536.44	1543.14	31790.5	38257.5	31082.1	52.1166	956.778	28.8737	55.6533	588.38	366.994	12579	8210.36	9953.19	40.2138	81.9638	10.6193	1106.38	341.738	451.103	2221.78	859.575	922.713	45.5059	66.4563	319.547	1045.67	311.641	147.795	352.512	35.936	101.36	245.138	633.915	1261.62	813.051
8	584.55	304.62	381.831	119.046	1417.88	527.417	1215.14	691.408	1627.57	1367.01	259.337	547.646	3717.01	3242.14	2100.43	43610.8	50086.6	42036.6	208.236	1030.6	8.71101	61.5779	339.591	51.0924	16464.7	11572.4	12818.5	0.348639	88.6277	431.849	1209.35	339.522	535.1	2910	1165.19	1202.64	144.297	142.342	30.9983	730.188	44.4666	197.232	54.9687	112.6	4.30584	547.818	249.687	1215.77	1530.17
9	636.058	456.858	253.124	237.344	1484.75	444.227	2035.48	1147.88	2208.02	1468.77	205.078	571.912	4581.85	4033.03	2693.83	56671.6	61445.2	54263.2	331.432	602.542	38.4322	111.96	113.079	270.12	20374.5	14604.8	16797.5	39.2089	109.516	527.388	1284.73	332.05	655.759	3546.99	1506.25	1606.33	157.113	119.019	46.1522	302.989	481.438	157.954	312.612	268.023	171.637	168.921	210.104	1044.22	1478.75
10	702.886	469.829	237.916	264.826	1549.46	336.827	3006.6	1677.56	2908.06	1573.27	225.685	310.133	5474.05	4836.99	3323.2	69754	72894.9	67057.7	250.975	1170.42	96.0519	180.42	86.6274	294.727	24559	18540.9	21299.7	64.954	167.922	431.16	1268.4	343.931	951.434	4130.12	1872	2004.5	44.5642	82.1321	145.95	281.403	695.3	105.991	415.284	63.5561	18.5485	445.437	513.273	794.828	997.102
11	639.482	530.181	150.641	388.261	1569.7	980.247	4202.22	2262.01	3704.49	1556.87	109.169	482.529	6480.46	5722.6	4016.57	83194.8	84871.2	80307.6	203.378	1617.73	61.0652	207.074	309.429	244.698	28858.1	23508	25857.1	96.4676	227.626	388.629	1251.84	330.791	1017.51	4708.43	2303.03	2479.66	14.0479	206.301	179.53	32.6817	893.451	126.307	244.953	86.1066	324.135	591.376	105.809	604.932	737.386
12	686.033	528.348	16.8764	417.655	1525.79	743.518	5500.28	3034.6	5047.31	9906.12	21.2245	447.361	7579.11	6713.17	4874.62	97008.7	96890.3	94940.4	340.117	1071.91	113.681	232.701	416.767	174.324	33270.5	26913.9	30356.4	116.737	300.012	306.642	1210.17	325.222	1027.04	5259.93	2723.12	2999.57	189.732	241.067	13.5232	274.524	925.828	382.112	556.795	1.08481	304.823	934.992	73.6035	467.237	551.726
13	605.152	642.53	95.6964	365.973	1534.49	111.133	6953.29	4225.31	6977.65	1571.87	77.4267	367.603	8729.13	7697.29	5646.71	111984	107482	109278	810.546	1311.6	23.4004	398.028	359.23	114.019	37708.9	31994.5	35931.2	119.46	246.777	204.235	1185.69	317.659	1084.77	5790.7	3290.63	3517.2	211.642	31.0291	397.38	555.363	763.683	342.193	908.184	86.2026	212.278	393.612	81.9289	113.083	255.324
14	620.739	690.818	15.4256	382.173	1481.71	218.784	8543.12	6896.17	8681.78	1609.97	124.837	345.407	9947.6	8750.34	6533.4	127093	118369	124252	762.413	885.559	33.4294	377.952	311.223	81.5606	42321	36879.3	40739.5	131.358	334.075	99.1935	1146.31	335.822	1083.79	6332.3	3850.53	4089.47	46.2353	57.1359	408.671	633.26	656.298	255.555	719.288	149.981	345.439	44.3061	197.531	1149.45	402.571
15	513.247	771.469	125.868	455.453	1466.61	217.628	10351.7	9102.52	10386.6	1613.56	225.104	276.431	11212.9	9832.75	7477.9	142859	130246	138541	557.904	959.674	10.1243	350.13	333.959	43.1634	46939.9	42191.5	45585.6	86.3872	303.406	67.014	1138.42	322.496	1120.83	6895.78	4404.26	4742.49	87.5197	124.091	26.8161	783.758	221.57	353.438	289.953	215.441	315.523	157.45	65.1958	1266.05	428.537
16	599.99	815.181	149.174	507.444	1376.63	827.712	12169.8	10903.9	12104.9	1610.86	282.06	296.068	12503.9	10921.3	8410.51	158559	141663	153668	175.392	405.066	7.17783	359.696	324.441	37.1559	51820.9	47158.6	50894.2	95.8461	388.537	38.8443	1110.77	315.898	1122.54	7473.23	4900.79	5411.29	20.7827	233.993	81.4423	769.493	149.009	342.947	321.877	85.6226	303.609	56.526	233.688	271.642	378.627
17	429.359	862.328	223.826	508.86	1357.47	650.507	14046	12521.2	13978.9	1571.34	313.544	274.745	14010.3	12087.8	9321.1	174735	153017	170169	186.938	549.104	7.14504	353.119	355.596	16.2096	56477.5	52394.1	57047.9	116.807	345.628	151.502	1083.84	340.57	1126.76	8069.83	5533.8	6062.58	10.1131	360.251	38.3399	824.277	229.647	586.332	529.011	275.353	135.368	459.212	343.895	139.799	319.664
18	399.593	911.899	226.304	508.064	1311.94	339.794	16049	14115.8	15983.3	1620.51	348.283	221.593	15496.9	13274.1	10363.1	190952	164250	186031	849.305	434.43	38.6278	259.075	361.603	8.00376	61374.4	58295.6	62456.4	114.359	414.128	126.861	1070.41	344	1148.53	8706.33	6355.17	6815.62	71.5264	392.527	401.773	955.151	563.5	650.167	395.185	190.431	59.782	461.21	249.174	332.59	181.287
19	440.266	953.974	335.713	546.898	1172.7	84.318	18171.1	15829.4	17969	1620.14	464.262	250.669	16969.9	14468.3	11393.5	206387	175726	200918	568.898	151.4	15.0354	191.259	413.546	34.9845	66140.2	63007.4	69591.7	100.97	357.489	138.67	1041.87	344.411	1144.54	9377.63	6944.27	7595.06	31.0599	263.772	454.127	855.624	959.736	423.251	430.914	75.7162	83.2902	202.207	452.183	517.468	475.154
20	328.975	1039.85	341.826	570.5	1265.75	531.531	20338	17646.5	20109	1634.87	354.783	200.184	18544.7	15703.7	12478.5	223061	187842	217164	30.6864	101.516	40.1774	281.923	452.476	25.389	71152.7	69541.6	76015.4	93.5684	380.562	176.051	1012.09	353.51	1137.65	10046.5	7815.94	8340.6	45.642	101.95	178.982	1058.13	115.411	385.334	561.03	293.203	184.484	76.0196	1256.71	737.139	916.6
21	252.109	1099.05	430.719	596.104	1130.81	757.674	22484.6	19566.2	22313.1	1661.88	54753.8	911.453	20115.7	17024	13639.1	239588	197831	233524	118.244	137.311	51.1279	225.303	425.324	41.2578	75954.5	75072.5	82581.3	129.847	400.843	148.405	994.691	371.047	1151.38	10737.5	8499.82	9202.76	285.043	253.837	21.597	1132.84	234.351	288.293	389.55	444.107	26.4258	283.911	1283.72	1236.63	1086.63
22	211.81	1213.89	482.76	572.841	1098.08	239.317	24876.7	21608.6	24645.3	1706.3	514.071	216.528	21783.3	18316.6	14818.9	255309	208293	248672	25.5806	174.243	70.3412	135.513	443.174	37.7004	81019.5	81285.9	88923.1	114.519	389.866	121.917	985.323	389.102	1161.45	11455.2	9246.73	10031.5	315.535	338.27	42.7069	1015.61	433.807	322.097	261.418	269.299	105.233	228.45	591.729	1323.59	1138.18
23	139.481	1238.37	460.022	641.65	1070.76	164.881	27239.1	23717.9	27062.6	1715.63	3461.96	203.081	23361.9	19635.6	16021	270599	219913	263562	440.105	85.7043	104.8	25.4437	461.654	45.0947	86046.3	87778.6	95773.6	117.632	387.149	176.585	922.604	397.963	1172.89	12227.7	10159.2	10894.9	110.102	217.942	63.6672	1264.02	220.488	263.088	24.5844	521.919	219.251	101.256	848.737	989.339	1130.63
24	181.218	1273.69	504.924	605.409	982.824	498.321	29715.2	26002.2	29590.7	1722.98	595.399	261.604	25132.6	20982.1	17187	288432	230998	279710	1421.9	141.276	83.3536	76.6064	422.003	51.9851	91182.9	94256.1	102006	121.447	487.473	180.521	957.425	407.269	1188.15	13019.9	11017.6	11757.3	77.2151	72.4215	463.934	1303.36	73.1456	179.268	0.932672	918.009	613.692	145.108	972.087	781.039	850.345
25	185.045	1277.5	556.556	626.201	1002.65	906.409	32296.8	28161.2	32253.3	1725.16	658.285	241.12	26615.7	22383.3	18453.6	304514	242257	295174	1554.27	506.536	12.8267	1.64566	454.058	32.039	96347.3	100231	108437	80.2819	507.577	179.737	921.483	427.509	1181.68	13813.4	11729.1	12722	29.3046	8.93843	515.584	1357.08	79.4946	411.704	474.467	1434.27	452.077	238.01	876.53	929.372	702.302
26	28.5905	1305.52	545.966	607.105	959.136	1070.86	34937.3	30673.3	34924.8	1777.95	706.623	8855.91	28437.3	23807.4	19796.7	320042	253043	311111	1057.65	3.17066	27.9608	224.725	421.561	42.589	101353	106164	115525	103.031	501.289	185.158	916.925	454.473	1172.19	14660.7	12742.2	13651.7	187.251	52.5511	176.767	1043.02	392.254	674.841	733.742	1476.7	639.15	108.635	874.297	927.989	662.681
27	6.88371	1324.7	567.556	569.531	939.921	408.086	37647.4	33127.3	37636.7	1803.15	671.074	5760.07	30286.3	25236.7	21018.5	336912	263172	327392	915.263	1924.19	4.55786	57.6158	423.517	21.8021	106588	112172	123030	73.7974	538.016	200.103	890.827	496.564	1187.02	15500.6	13651.2	14609	212.695	52.9489	166.882	718.942	1446.6	384.963	841.525	1501.97	1175.01	72.8602	973.506	715.568	930.452
28	11.3566	1336.77	484.51	603.426	866.939	440.197	40466.4	35737.2	40574.3	1856.42	668.314	232.913	31911.1	26731.1	22308.6	352182	273499	341995	804.631	1985.71	21.4086	180.012	427.374	1.25792	111823	119358	129721	44.9702	582.274	153.244	902.685	516.133	1188.16	16371.5	14462.8	15706.4	87.2677	34.7353	112.359	1035.35	1889.74	61.5673	1029.26	1559.18	1235.97	344.039	1236.19	1167.4	1847.04
29	130.334	1357.23	482.857	613.654	792.442	248.348	43344.8	38430.3	43499	1858.12	757.843	308.876	33646.3	28233.1	23790.4	367595	283441	357395	100.39	489.531	41.7197	264.576	434.15	35.2078	117027	126181	136521	22.5004	598.606	211.83	889.578	526.498	1198.61	17253.7	15447.9	16669.5	344.261	146.581	314.305	946.681	2699.02	154.514	757.409	1685.69	1790.83	295.61	1215.63	1346.69	1816.73
30	163.053	1369.04	434.954	552.769	813.029	239.069	46318.4	41354.2	46659.6	1892.8	729.731	366.236	35561.5	29758.3	25128.2	383541	294549	373684	525.571	743.369	156.858	438.365	372.751	1.49067	122201	133068	143530	9.64092	683.609	226.927	877.433	562.632	1223.41	18163.6	16535.5	17760.1	331.75	88.7346	288.611	617.812	2928.74	169.896	1075.09	2064.73	1880.21	408.643	854.664	1283.17	733.218
31	197.158	1432.99	458.135	543.247	817.167	181.992	49333.1	44324	49873.3	1967.99	769.057	366.151	37497.7	31313.2	26508.1	399176	305052	388943	544	955.59	161.028	456.25	335.231	9.56125	127426	139926	150282	49.447	731.741	180.433	867.414	576.808	1210.85	19063.1	17566.1	18869.2	85.0144	108.047	170.526	695.033	3128.19	504.894	1508.39	2266.55	2051.26	419.165	686.401	949.785	346.88
32	281.944	1481.67	478.083	497.733	747.232	129.099	52370.8	47391.4	53177.2	2018.51	844.325	388.413	39081.1	32854	27924.8	414893	315200	403422	85.1065	751.291	190.735	469.279	289.181	26.9082	132707	146849	158099	82.4491	748.745	157.882	840.316	587.482	1218.65	20023.7	18477.1	20015.8	264.702	193.119	61.307	570.143	2937.77	719.405	1996.88	2737.56	2318.84	313.391	271.157	948.578	504.327
33	314.684	1420.88	408.65	521.317	705.022	202.083	55430.9	50492.4	56495	2072.87	770.074	331.681	41187.8	34497.2	29395	430617	325885	418425	456.912	546.977	289.082	625.94	316.619	36.3987	137905	152582	165054	147.215	801.998	151.742	882.079	611.003	1215.39	21037.2	19708.3	21108.1	270	182.376	31.6544	433.621	2320.9	1008.21	2471.59	2922.75	2567.77	450.088	159.002	1041.65	1111.65
34	339.188	1469.47	405.994	496.101	693.3	143.398	58573	53728.4	60056.2	2106.71	826.783	379.413	43049.1	36115	30884.7	445611	336352	433956	576.58	430.819	302.983	745.254	232.245	67.1519	147545	160307	172932	185.688	752.396	129.345	834.08	647.252	1234.29	22001.1	20597.8	22257	197.899	23.4819	126.473	213.237	1212.07	841.062	2860.54	3253.62	2942.77	10.3792	389.404	1281.44	1194.43
35	469.947	1400.54	426.036	478.236	701.15	159.959	61876.5	56939.2	63590.4	2123.89	842.573	416.629	45247.9	37720.6	32447.1	460815	346271	449513	693.663	79.438	393.529	780.268	257.283	57.7459	148305	167562	180533	229.472	836.723	115.104	851.339	639.484	1217	23047.4	21772.4	23534.1	65.6493	56.3188	115.824	24.3582	1540.11	919.319	2705.84	3686.58	3241.11	319.852	445.864	1225.82	901.335
36	492.048	1414.59	378.718	445.445	682.726	94.9336	65070.3	60295.8	67172.2	2116.67	824.873	491.556	46827.9	39456.7	34028.7	477287	355859	464384	611.804	1364.4	27686.4	895.193	225.401	64.4747	153708	174594	188263	261.494	865.123	138.36	833.011	674.655	1214.98	24104.1	22849.6	24650.2	70.6199	237.133	173.563	43.9111	3742.11	1366.57	3342.96	3825.88	3963.03	164.187	303.121	803.607	740.037
37	619.082	1365.01	267.023	501.282	698.597	570.334	68400.2	63902.6	70816.9	2177.68	911.494	512.209	49003.4	41108.9	35544.9	493325	365592	479601	21.0082	1567.98	394.806	1064.47	260.275	62.0589	158881	182266	195825	285.843	870.154	100.545	827.397	671.815	1226.69	25158.6	24152.9	25963.2	334.74	278.767	232.376	204.346	4247.25	1398.13	3543.1	4149.8	4033.93	140.994	74.9286	651.598	392.739
38	551	1371.45	336.385	491.931	683.817	1090.66	71863.8	67798.5	74588	2204.18	925.925	521.074	50953.4	42894.7	37180.5	508314	375918	494513	79.2724	517.975	442.218	1157.56	216.97	78.4166	164125	189017	203652	352.715	885.256	10.54	822.579	683.221	1212.25	26253.4	25401.6	27220.6	360.282	43.9346	34.2809	151.065	4229.63	1801.25	3884.89	4729.92	4391.72	441.286	71.8058	451.77	540.107
39	641.108	7512.84	194.378	447.669	703.173	1222.48	75261.5	71467.9	78285.7	2242.45	922.839	600.214	53103.3	44706.8	38713.3	521699	385694	509899	911.986	366.022	376.606	1253.8	158.994	105.576	169322	196196	211156	392.611	456.896	39.0922	814.235	702.107	1229.61	27378.9	26366.4	28499.7	176.164	325.326	68.394	422.145	4246.07	2140.67	4144.78	5390.75	4640	243.556	102.671	435.609	563.573
40	733.874	1404.54	227.992	364.722	654.102	229.724	78670.9	75392.9	82182.8	2220.24	949.118	3569.57	55164.4	46461.3	40341.1	537459	395241	523199	1049.88	516.876	466.626	1412.18	88.2575	129.503	174501	203865	219121	427.935	886.091	85.0686	850.782	719.903	1234.53	28499	27697	29729.4	44.9183	340.701	156.226	594.645	4293.57	2391.54	4748.26	5307.39	4853.65	83.0026	70.6937	412.533	413.272
41	856.085	1415.23	173.149	391.008	709.779	23.1712	82149.5	78963	86233.6	2259.77	978.489	574.116	56745.6	48284.8	42057.7	552979	405546	537428	614.78	912.885	473.145	1491.83	89.0779	187.599	179782	211402	226834	517.116	885.265	4.26463	836.691	748.79	1232.74	29732.3	29014.6	31082.5	60.3687	92.9531	400.247	904.451	4707.96	2756.07	5256.48	5840.42	5160.03	210.435	96.6151	363.511	498.599
42	879.246	1415.42	66.3648	407.419	634.036	199.33	85756.8	83173.1	90208.2	2345.83	985.973	11482	59186.1	50140.4	43707.1	569028	414975	551325	418.59	721.024	422.732	1549.49	80.5633	201.984	185021	219809	234403	576.574	936.931	11.9704	841.055	750.537	1248.68	30902.4	30081.9	32450.7	98.4764	325.912	375.96	1109.7	5508.35	3156.09	5458.7	6452.17	5772.59	895.802	152.464	623.675	693.064
43	1110.51	1356.53	147.551	379.609	743.417	385.301	89334	87103.7	94328.3	2366.55	1091.17	625.395	61097.8	51957.2	45388.6	583372	423954	565585	0.664388	226.276	479.633	1615.92	32.6132	230.522	219522	227232	241375	581.393	906.953	83.7498	872.486	781.068	1231.7	32113.2	31580.9	33779.4	92.0666	259.182	75.1467	1473.37	5758.21	3277.73	6013.99	6556.4	5993.43	1053.16	224.847	491.271	1341.59
44	1018.35	3407.1	1.55772	378.327	729.785	97.9082	92955	91404.1	98430.6	2395.18	1199.6	650.108	63196.4	53836.8	47204.7	596402	433944	580682	118.593	226.246	453.437	1791.67	20.5859	252.384	195478	234210	248637	664.757	955.015	18.9009	884.075	796.287	1263.91	33388.6	32819.2	35209.2	75.9829	140.781	415.729	2030.74	5064.05	3514	6687.72	7117.18	6688.53	867.239	578.758	219.752	1095.35
45	1172.64	1340.87	29.9781	355.394	682.684	26.1331	96712.4	95146.3	102581	2403.34	1156.24	777.319	65279.8	55729.6	49017.7	611347	443662	595534	21.557	1170.01	486.185	1863.64	18.4716	267.803	200644	242584	256862	692.868	996.221	88.0661	898.915	807.707	1267.62	34633.8	33954.9	36594.1	192.141	203.363	22.982	2075.03	5224.78	4086.63	6831.89	7670.71	7161.81	295.957	785.857	473.99	145.012
46	1217.87	1344.2	110.51	268.944	739.42	219.951	100409	99416.7	106913	2468.62	1197.17	784.411	67167.8	57711.3	50626.7	627075	453095	609921	280.698	1392.89	497.319	2185.05	61.537	315.452	205819	250612	265126	756.199	1027.18	86.7738	918.192	851.3	1312.69	35950.8	35251.9	37977.3	226.541	1.08961	137.258	1950.82	6378.42	4388.69	7549.72	8142.99	7496.49	91.29	724.258	690.843	159.826
47	1277.3	1328.54	193.187	349.402	802.625	722.386	104152	104192	111309	2492.86	1215.8	802.816	69350.3	59640.8	52509.8	641950	461433	623413	153.003	1117.68	514.808	2114.61	85.0818	360.88	211026	257921	273019	785.8	1001.93	85.8555	927.397	875.045	1285.23	37323.8	36819.1	39398	186.114	31.7784	160.421	2307.84	5362.58	4522.38	8431.79	8366.94	7727.89	262.474	434.537	279.905	124.962
48	1388.7	1312.11	182.16	301.409	734.398	612.001	107926	108548	115868	2530.88	1268.49	827.417	71264.1	61612	54265	656000	470135	637534	572.348	538.551	550.411	2248.56	157.936	408.496	216265	266070	281907	858.121	958.605	184.897	974.353	874.722	1299.68	38651.5	37887.3	40928.6	151.815	76.5654	170.529	2400.37	4450.98	4843.79	8733.71	8882.05	8355.71	178.546	383.361	223.541	262.34
49	1471.48	1297.61	263.358	242.963	739.129	925.382	111722	113136	120104	2535.07	1344.26	868.817	73626.3	63557.1	56140.5	669928	479045	651303	423.39	1660.3	547.636	2484.93	176	444.831	221182	273297	289322	896.778	1022.55	201.292	966.099	943.921	1324.82	40006.5	39248.1	42359.4	43.8615	101.486	104.249	3070.25	4488.17	5223.16	9135.14	9375.26	8681.21	101.062	534.93	419.783	451.411
50	1560.46	1302.68	265.4	272.982	714.172	1028.47	115750	117248	124602	2535.41	1433.97	885.101	75497.7	65511.2	57906	683974	488083	666250	341.991	1468.38	585.235	2581.18	208.04	454.158	226485	281306	296219	979.124	1029.41	246.22	996.819	954.687	1315.83	41437.2	40867.4	43867	130.631	138.798	221.892	3506.29	5157.91	5539.34	9776.41	9714.15	9299.22	131.383	866.418	479.53	994.361
51	1553.62	1269.71	261.775	234.419	757.047	933.346	119568	122234	129106	2590.23	1470.33	880.268	77703.5	67542.1	59815.7	698104	497749	679690	318.217	982.486	565.783	2707.47	271.978	492.584	231588	289414	304250	984.885	1042.23	276.017	1032.54	999.152	1351.34	42866.9	42290.4	45385.6	190.349	12.4184	240.045	3610.62	5128.83	6127.82	10277.3	10155.4	9729.52	224.893	949.639	419.801	952.558
52	1674.66	1299.68	375.104	212.503	750.062	455.508	123525	126671	133574	2628.61	1479.44	939.231	79731.2	69513.7	61787.4	712298	507177	692697	144.393	334.843	613.792	2807.11	283.708	517.083	236430	297354	312495	1023.54	1005.15	344.117	1053.14	1024.63	1361.02	44282.9	43547	46865.2	168.669	55.5745	7.11715	4129.5	4407.43	6480.09	10545.5	10661.9	10549.4	235.568	893.429	476.582	860.66
53	1783.48	1225.35	461.154	256.959	773.265	235.315	127590	131505	138316	2661.32	1554.19	943.493	82199.6	71609.1	63693	725158	515545	705922	272.14	155.407	633.295	2916.74	290.002	543.436	241666	304470	320455	1087.43	1071.76	344.629	1099.07	1027.56	1406.4	45796.7	45020.8	48496.1	47.9023	199.542	292.591	4242.99	4580.14	7008.29	11347.6	11162.6	10910	275.377	423.118	652.018	668.386
54	1880.68	1217.83	465.769	185.624	817.713	656.309	131356	136494	142549	2704.42	1589.58	5193.04	84130.7	73714.9	65543.9	739605	523712	719170	87.8355	731.347	656.491	2896.57	354.178	566.159	246811	312890	328307	1103.16	1080.8	375.548	1095.97	1080.13	1362.85	47244.5	46532.7	49978.6	257.403	88.4395	252.068	4539.55	5798.7	7462.04	11860.7	12022.1	11172.2	181.49	523.857	763.429	717.504
55	2016.18	1220.93	424.91	194.57	790.709	400.866	135533	141345	147176	2746.62	1650.57	1094.62	86321.9	75724.9	67491.2	753872	532822	733648	583.386	1531.98	3762.15	3102.42	412.907	599.87	252014	321235	335942	1191.89	1046.89	509.509	1160.66	1108.24	1398.6	48772.5	48066.1	51538.5	266.06	41.263	214.631	4956.5	5754.92	7766.93	12488.3	12212.1	12148.9	232.002	1144.41	786.413	1012.64
56	1956.75	1187.73	567.259	136.205	771.343	455.147	139426	146292	151776	2791.56	1724.82	1071.9	88364.9	77861.4	69486.2	768070	542005	748177	1127.28	925.432	704.228	3309.68	442.936	635.197	256872	329758	344179	1218.41	1056.29	415.563	1164.83	1133.93	1402.07	50344.7	49554.5	53186	145.241	222.917	341.29	5309.54	4400.12	8284.69	12964.6	12816.7	12771.3	423.411	1094.76	682.602	1145.14
57	2034.66	1113.56	589.96	194.388	789.124	823.848	143387	151712	156273	2822.1	1399.1	1040.36	90689.6	79967.5	71437.6	782928	551382	762036	967.561	429.708	735.444	3464.44	454.076	647.67	261810	337542	351848	1295.05	981.404	545.385	1154.11	1165.71	1430.11	51907.3	51025.9	54752.2	97.1327	450.037	220.202	5913.96	4621.39	8469.92	13462.1	13371.3	13017	245.201	1074.05	935.616	1326.19
58	2177.43	1122.76	693.439	205.021	898.992	100.677	147396	156513	160578	2885.55	1731.38	1063.57	92732.9	82173.9	73431.2	796181	559990	775428	558.088	256.142	748.664	3595.67	465.444	673.252	266664	345794	361026	1337.1	1048.8	565.493	1206.82	1163.49	1419.38	53435.6	52905.9	56490.6	109.59	375.403	124.201	6068.87	6402.1	8922.56	14196.1	13747.3	13640	262.438	1163.09	1764.33	1366.71
59	2218.09	1105.96	688.394	93.8059	820.469	426.844	151489	161715	165235	2930.86	1769.12	1106.32	94868.1	84318.1	75501	808391	567835	788966	709.071	51.2693	788.627	3724.56	519.067	707.902	271539	353998	369555	1442.1	1028.13	555.773	1207.8	1185.23	1450.47	55100.3	54051.8	58206.7	88.4021	147.45	141.001	5987.94	7242.41	9114.62	14949.5	14235.7	13698.3	336.709	1298.01	1995.2	1292.76
60	2346.82	1060.85	786.552	134.029	863.972	491.373	155482	167112	169745	2998.39	1789.76	1160.78	96999.9	86671.6	77646.9	819328	574594	801016	1670.2	1885.22	822.106	3707.93	544.81	705.924	276597	360684	375930	1483.13	1025.57	602.564	1243.09	1232.19	1430.66	56806.2	56045.7	59736	117.974	50.6812	334.057	6161.4	8929.15	9429.8	15840.1	14580.8	14443.8	834.918	1726.43	2116.75	1332.81
[truncated: 14 more columns]

## Sheet: Figure S2b
Figure S2b
	crRNA									crRNA-3									crRNA-2									crRNA-1									crRNA+1									crRNA+2
Cycles	NTC			WT			MT			NTC			WT			MT			NTC			WT			NTC			NTC			WT			MT			NTC			WT			MT			NTC			WT
1	1328.37	654.183	766.179	582.713	364.802	803.932	330.714	98.021	1015.99	153.623	541.953	1030.85	1012.43	230.052	278.596	2530.74	2735.69	2858.09	814.645	1306.6	227.382	5947.86	8056.66	7677.13	4904.69	4018.89	2939.72	609.996	737.839	298.252	1743.42	260.117	374.167	1635.11	856.215	335.94	350.185	289.331	225.842	1879.15	842.428	137.197	32.8584	147.911	61.1733	3244.13	64.3311	3943.8	849.536
2	1328.37	654.183	1035	64.9385	104.472	803.932	330.714	98.021	1015.99	189.347	29.981	939.279	529.754	912.529	279.542	2530.74	2735.69	2858.09	1713.55	882.756	274.501	4508.88	6118.68	5710.52	3405.82	3237.29	2288	656.405	496.148	738.731	1555.85	843.711	374.167	1635.11	856.215	335.94	290.914	371.256	661.041	2066.89	1476.81	424.02	32.8584	147.911	61.1733	2548.1	64.3311	2106.18	325.996
3	2181.25	600.847	846.766	4353.92	15.0262	818.603	1187.09	2615.31	3601.02	170.264	74.9741	921.276	208.891	232.784	3813.1	8416.71	9258.53	9108.56	2359	216.356	280.69	0	0	0	0	0	0	782.879	60.6094	624.074	365.515	194.726	655.649	5738.71	2918.98	2989.39	325.409	305.26	1243.89	2013	1395.92	276.514	253.664	733.376	575.905	2185.42	446.297	562.395	651.416
4	1883.24	333.095	726.811	98.8699	17.5548	356.162	3629.85	6395.33	6893.61	92.4552	110.796	875.562	326.499	109.595	633.63	15240.4	16689.9	16296.7	2190.09	165.718	585.139	5216.61	7918.41	7679.52	3967.56	4394.37	2777.5	525.696	469.704	554.107	130.962	346.572	200.452	10471.5	5732.23	7164.03	219.948	292.062	1380.69	2149.3	481.485	384.075	527.932	1268.3	1758.75	2007.39	645.018	454.153	361.475
5	1664.43	278.051	567.515	193.66	4.89858	99.375	6514.02	10371	10718.7	75.2804	161.831	495.999	185.44	28.3718	626.881	22421.7	24765.6	24241.4	1692.94	81.5998	986.862	12359	17408.5	15979.2	9050.81	9410	6194.9	466.051	778.716	448.94	159.654	470.9	680.688	15873.8	9205.83	12372.8	125.709	298.957	977.954	2206.78	288.521	308.222	852.209	1847.19	3058.93	1986.5	890.902	966.141	174.092
6	1507.26	293.866	457.536	180.705	21.9823	52.8896	9813.19	14696.2	14917.6	88.5412	132.671	357.728	86.3427	155.207	746.022	30136.2	33477.8	32780	1701.36	604.695	219.895	20940.3	28502.6	26531.4	14506.7	14929.1	10072.5	377.768	25.2259	376.497	149.439	637.856	1840.19	21354.5	13837.7	19654.4	57.7288	320.116	498.252	2262.99	548.174	144.881	1363.12	2503.61	4310.71	1834.98	950.384	1115.25	68.8822
7	1450.4	412.528	410.504	138.845	23.8951	107.093	13445.9	19225.7	19363.6	66.9484	93.069	176.42	107.678	156.005	9522.63	38034.9	42510	41703.9	2483.57	538.294	52.819	30449.6	41157.5	39182	20845.3	21344.9	14927.9	429.803	548.145	267.098	105.502	806.955	2820.27	26959.8	20136.6	29030.9	54.2919	359.476	210.907	2210.47	446.039	122.214	1923.68	3236.43	5023.02	1792.41	1070.15	1046.24	98.8011
8	1442.3	447.745	284.16	75.6791	8.2606	172.695	17252.1	23969.9	23802.8	21.4367	82.9294	74.0729	342.019	110.638	898.274	46515.7	51903.3	51029	1978.72	444.588	495.471	41328.6	55775.4	52429.3	27758.7	28223.9	20362.7	129.826	431.898	147.945	59.1592	827.613	3146.34	32887.2	27234.3	38666	22.8498	277.77	57.8422	2215.85	364.443	81.6142	2542.03	3970.59	5773.63	1790.18	1303.78	779.732	295.421
9	1414.28	522.986	161.52	70.7225	9.88339	211.488	21265.8	28783.7	28303.3	47.0487	41.1452	60.631	233.405	103.904	1004.97	55163.8	61521	60589.8	1521.54	677.395	459.704	54255.8	69736	65917.4	35198.9	36384.4	26728.1	109.236	329.617	92.6858	55.9105	2066.06	3259.84	38943.9	33662.4	47564.4	84.9955	297.429	25.5011	2338.67	363.559	38.3963	3198.87	4795.63	6538.48	1778.03	1237.38	377.724	145.452
10	1385.04	575.782	44.8695	26.8234	36.339	241.914	25355.1	33618.5	32789	9.18832	16.5378	156.236	199.311	21.3569	967.11	64124.1	71259.5	70410.1	838.238	674.892	420.184	68112.8	85137.6	81319.4	44152.2	44867.5	33086.5	103.572	204.904	8.49742	40.0485	2134.59	3309.98	45063.4	39458.2	55337	80.1451	229.781	57.4512	2467.12	342.26	32.7742	3851.37	5654.52	7351.65	1818.18	1259.27	66.1604	276.794
11	1384.68	604.847	5.12001	60.5512	60.6791	289.138	29588.3	38700.9	37322.6	105.014	9.91233	234.379	164.369	8.40016	948.806	72205.7	81138.5	80320.8	616.159	851.296	759.094	83658.8	102740	97473.1	53149.3	54856.8	39918.8	75.3399	119.919	46.3609	19.2763	2146.25	3343.81	51641.6	44857.1	63022.9	137.563	119.761	99.6692	2318.49	321.13	8.95729	4705.85	6551.04	8261.81	1835.39	1393.42	166.364	242.816
12	1376.71	608.246	68.9371	71.3935	93.7668	296.316	33852	43742.9	41795.2	119.818	60.5568	260.439	208.944	18.7598	983.61	81225.5	91178.8	90331.8	700.953	991.5	691.821	99974.8	120977	114035	61822.7	64308.1	47996.7	133.633	93.7119	125.803	31.0618	2205.48	3358.08	57963.2	50358.3	70583.9	139.252	69.0138	160.749	2517.82	259.33	61.2142	5546.13	7491.5	9148.63	1901.33	1508.27	333.349	220.881
13	1343.67	678.626	140.817	112.26	124.866	317.528	38210	48994.4	46257.2	105.419	77.4708	334.697	63.1443	44.3367	963.919	89958.9	101318	100444	537.771	1067.33	325.712	117219	138792	130787	72261.8	74340.5	55020.2	148.748	1.91161	164.626	54.3287	2255.3	3351.07	64122	55842.8	78000.9	196.163	37.6807	123.632	2354.65	55.0494	172.984	6342.89	8478.68	10121.3	1850.06	1926.43	448.67	194.24
14	1341.38	697.61	227.43	208.279	197.04	310.791	42665.4	54190.5	50922.1	83.5516	89.1622	405.639	11.4402	22.2817	955.064	98951.3	111198	110620	285.428	616.941	139.153	135376	157412	148889	82520.9	84735.2	62285	219.878	15.7509	231.967	145.927	2273.37	3345.47	70679.5	61223.2	85962.4	167.151	7.3398	230.737	2340.08	20.0016	106.136	7199.38	9540.2	11103	2030.94	1531.71	541.146	294.446
15	1317.09	720.953	266.554	155.157	238.357	309.089	47134.8	59689.7	55445.1	52.2206	137.491	523.656	20.8356	11.2751	920.939	107836	121307	120895	16.5981	436.286	5.63611	154675	176940	167601	94656.2	95410.9	70779.8	309.003	31.515	253.858	57.0612	2290.32	3347.66	77208.4	67012	93903.2	137.812	25.3849	295.479	2313.23	17.9219	73.5415	8170.24	10592.4	12116.8	1986.34	4680.84	611.522	129.801
16	1265.83	712.23	304.254	196.387	319.043	320.715	51648.7	64946.3	60042.9	20.8797	83.0147	510.499	107.557	17.25	971.777	116904	131451	131432	96.0755	551.588	421.058	174845	197210	186095	105558	107139	79632.3	393.313	73.1434	281.214	52.9047	2351.11	3347.91	83640.4	72931.3	101541	132.626	37.0695	268.278	2345.48	30.6592	150.341	9156.7	11713.9	13185.7	1965.56	1692.02	640.655	108.101
17	1253.34	673.063	286.766	291.18	367.476	324.109	56312.1	70597.4	64691.7	36.7098	142.679	555.285	17.4291	50.8703	1258.12	125602	141630	141859	70.0643	506.449	507.413	194402	217070	204837	116543	118513	88822.8	293.646	100.479	286.01	127.814	2354.01	3366.49	90119.9	78888	109623	81.2139	83.7444	286.048	2243.55	66.9312	80.7165	10139.1	12785.1	14283.4	1998.46	1947.78	601.674	225.013
18	1270.83	714.458	357.97	352.871	406.728	316.641	61032.2	76304.5	69366.4	82.9549	153.21	571.011	163.273	61.4243	928.169	134077	151516	152122	141.829	446.063	250.226	214628	237339	223428	128854	131086	98122.1	237.571	141.825	285.037	94.4343	2325.92	3357.98	96966.9	85046	117429	63.2688	124.746	291.921	808.858	14.1005	90.6042	11146.4	13869.3	15441.3	2115.9	1689.91	589.74	70.3043
19	1210.72	706.604	358.789	346.547	465.313	330.744	65786.3	81792.8	73979.1	34.6288	148.981	554.286	255.714	29.6892	781.61	143510	161776	162566	624.859	51.0921	269.13	236633	257587	242400	142161	144846	107315	353.737	150.534	293.211	69.7494	2207.41	3347.78	103527	91153.1	124916	75.224	177.449	345.316	2203.13	0.385183	125.086	12196.8	14940	16584.4	2111.71	3218.37	562.893	149.622
20	1172.2	708.958	392.418	434.063	541.829	316.529	70559.3	87503.8	78633.4	23.7462	86.1639	679.818	511.115	33.6132	857.503	152311	171746	173102	1367.99	167.145	265.914	258714	277868	262041	155657	157772	116594	338.147	187.256	320.538	122.678	2269.92	3367.19	109740	96772.8	133045	15.3707	90.9839	395.898	2110.04	12.3722	44.3827	13282.2	16066.2	17688.5	2129.62	1783.05	530.361	13.2772
21	1143.85	695	378.589	390.377	604.031	332.681	75525.9	93144.7	83478.3	131.032	84.6766	567.222	492.664	87.8351	791.072	160286	181695	183292	1530.32	365.21	186.005	280786	299150	281467	168586	169897	126909	179.32	208.49	317.514	43.3015	2161.62	3384.24	116685	102493	141314	26.4172	120.044	318.679	2097.94	71.7731	72.0566	14241.8	17226.2	18938.6	2580.8	1497.57	481.738	193.087
22	1120.04	664.586	371.641	426.072	668.525	320.086	80458.6	99231.6	88221.9	33.1668	76.1473	485.62	523.559	40.2885	648.241	169668	191739	194066	1312.01	422.462	378.289	302465	320502	301923	181764	184143	137213	263.838	178.19	267.636	110.053	2106.28	3361.82	123284	108953	148950	61.8515	252.586	392.789	1992.99	128.771	113.842	15393.8	18299.6	20119.5	1815.88	1653.14	438.103	192.048
23	1106.13	694.719	397.235	450.988	719.341	308.768	85492	105047	92943.9	0.151517	41.992	668.96	719.51	4.85612	641.42	178479	201626	204592	989.308	215.394	890.058	324506	341164	321802	195215	198019	147888	324.425	199.296	257.992	56.796	6143.61	3388.71	129316	115630	156464	85.7146	89.529	340.722	2003.2	109.385	81.4151	16422	19449.6	21324.5	2095.38	1833.65	360.02	266.238
24	1078.96	663.925	417.067	480.233	771.496	297.439	90563	111324	98000.3	19.4432	58.3904	535.2	640.047	36.2548	521.906	186718	211511	214863	1115.06	121.069	997.447	347577	361491	340994	209300	212931	158230	257.854	190.764	252.82	59.4611	2011.66	3412.07	136443	121627	164820	197.533	281.008	370.524	1916.15	106.923	118.132	17557.8	20610.4	22574.4	2492.32	1758.59	313.824	258.487
25	1040.75	648.493	385.374	454.536	857.593	293.908	95641.3	117095	102800	8.73325	34.7722	684.348	695.985	23.9572	481.308	194382	221464	225320	1794.76	117.028	675.837	369609	382401	361312	224271	227496	168653	227.032	165.495	213.204	44.2388	1917.03	3388.11	142755	128213	172593	287.616	342.135	299.447	1856.25	108.545	141.244	18652.1	21726.3	23854	2069.68	1851.14	246.62	272.952
26	1010.64	597.094	343.363	519.991	895.777	277.608	100689	122945	107578	36.8253	41.8219	740.175	679.433	70.5162	430.873	204394	231286	235692	1847.24	56.2386	118.349	393609	403867	381009	238417	241702	179640	286.341	137.798	206.192	132.336	1909.89	3377.04	148895	133854	179469	238.819	193.656	328.155	2689.11	30.3997	115.55	19702.2	22943.9	25110.7	2107.01	1113.87	175.99	394.187
27	1007.36	622.578	364.708	475.646	949.26	261.678	106070	129256	112868	28.6808	22.984	608.059	866.338	66.5163	393.98	213107	240976	246157	1415.06	172.619	405.517	416775	425257	401524	253570	256779	190803	286.03	97.9256	186.936	204.857	1810.01	3384.18	155241	139683	188681	333.953	235.909	272.41	1670.88	66.6795	116.908	20831.3	24089.8	26397.8	2161.94	1046.2	125.766	437.84
28	949.64	591.234	348.586	505.61	1034.56	244.55	111327	135539	117976	29.1291	3.64007	601.793	951.25	96.787	274.963	220848	250544	256638	1584.4	884.419	472.886	439363	446476	421557	267537	271899	202362	153.6	36.5832	144.972	147.959	1700.11	3357.56	161997	145895	197019	423.58	176.096	348.862	1599.53	116.808	133.041	21976.8	25290	27653.1	2270	1835.54	43.2864	677.515
29	891.187	530.428	309.511	484.001	1102.81	207.188	116561	141834	122801	41.4376	34.2563	7535.13	981.339	13.34	135.385	230551	260658	266983	2129.38	1109.94	31.5141	461908	467750	441090	283136	287237	213181	253.68	4.13834	103.107	296.878	1623.67	3345.63	168408	152119	204352	454.118	295.506	221.188	1601.76	145.302	134.479	23054.2	26475.6	28942.8	2245.42	1811.11	38.1539	565.57
30	896.812	497.36	281.309	506.782	1165.09	184.434	121969	147987	127919	18.6017	79.7505	601.273	608.668	5.59437	164.352	237068	270233	277422	2385	1234.74	203.01	485250	488865	461629	299130	302608	224967	74.2877	4.64735	95.6303	337.563	14293.9	3363.51	174144	158254	212225	506.737	266.612	211.95	1605.73	141.701	130.183	24112.7	27674.6	30272.4	2276.69	1792.64	95.7549	840.413
31	870.339	521.873	271.836	529.525	1211.98	193.556	127376	154497	133103	43.755	92.8726	565.029	1212.1	0.40956	2.1456	247395	279678	287517	2274.28	1313.78	295.327	508322	510417	481420	313485	317554	236766	144.519	52.8364	65.3391	328.17	1445.85	3384.64	180580	163820	219924	657.309	265.432	294.987	1487.82	13.771	47.4097	25286.5	28839.7	31572.5	2258.85	1908.11	191.828	839.453
32	828.103	498.721	274.108	547.54	1282.57	170.921	132799	160806	138162	12.6151	82.7701	678.622	1231	40.4181	37.5927	255964	289090	297459	1798.94	1456.44	140.128	531354	532021	501767	328318	332930	248276	83.1919	116.176	32.2199	456.84	1434.72	3359.35	186534	169650	227208	624.857	220.326	248.782	1523.65	122.648	109.721	26297.5	30071	32883.3	2349.94	1869.65	248.284	890.673
33	794.067	502.365	212.656	573.297	1348.23	139.978	138502	167071	143409	75.1583	156.845	568.433	1368.07	27.1796	157.805	264473	298816	307813	1498.57	1380.6	384.07	553855	553536	521696	343686	348472	259718	113.326	95.9087	8.51558	536.01	1362.38	3356.23	192425	175152	235214	751.927	137.347	258.417	1346.97	67.0884	74.5544	27587.2	31303.1	34164.3	2367.72	2485.57	312.847	1103.29
34	781.809	444.91	268.079	562.255	1371.19	127.268	143777	173371	148784	90.0119	185.338	530.675	1533.76	1.19108	231.806	271402	308243	317621	845.734	931.738	442.562	576439	575788	541448	358624	364953	272207	10.2397	94.9884	4.07331	630.75	2660.3	3373.71	198210	181432	243088	780.132	139.68	206.743	1094.82	82.0846	58.9685	28819.9	32473.2	35466.2	2395.76	1892.13	411.259	1168.73
35	747.906	391.326	217.469	518.091	1450.89	110.879	149359	179756	154144	46.8957	168.456	606.032	1572.86	30.4037	406.36	280016	317428	327188	697.637	769.358	360.16	599654	597760	560923	373876	380700	283907	54.6027	85.9694	29.092	671.18	1166.46	3387.86	204645	186586	251289	879.99	129.703	169.513	1251.86	78.3405	3.87092	29773.1	33687.1	36787.4	2334.36	1783.42	493.937	1296.65
36	691.991	348.219	160.139	533.566	1485.43	76.8818	154923	186179	159431	82.0363	227.887	7507.11	1627.02	98.2258	483.393	287812	327040	336909	915.078	478.417	392.566	622527	619409	580989	390098	396943	296136	103.48	70.1389	76.1331	711.14	7616.32	3358.64	210163	191942	257982	874.125	207.092	173.071	1200.99	119.583	20.3573	30961.5	34922.4	38132	2448.45	1882.59	551.884	1376.44
37	652.112	363.454	169.846	575.143	1573.19	67.2031	160602	192440	165072	122.078	278.595	654.433	1671.13	28.6699	560.481	295469	335854	346899	1129.45	207.078	510.48	644880	641612	601181	406655	412195	308728	221.633	59.0095	94.5023	804.057	1040.44	3397.07	215918	197279	266475	1026.92	190.924	116.577	1037.32	56.4138	20.7998	32247.1	36159	39423.3	2389.53	1979.02	624.776	1525.36
38	666.479	361.821	3938.9	1935.94	1609.47	18.3584	166318	199189	170566	90.0236	8526.24	573.627	1806	61.9587	732.426	304167	345009	356275	963.466	156.918	350.07	668100	663269	622014	423295	428093	321254	77.1218	62.0472	125.433	840.758	835.108	3428.86	222240	202611	274130	974.742	126.475	142.238	1017.38	113.588	22.6377	33391.6	37389.6	40736.7	2513.21	1761.23	755.743	1709.46
39	604.375	335.096	123.238	533.673	1680.1	7.74707	172104	205726	175373	125.321	267.458	596.488	1885.18	104.491	867.463	312134	354147	365824	283.861	198.073	264.084	689434	685883	641026	438598	443986	333757	188.812	49.579	182.554	907.683	762.946	3434	228408	207340	281364	1083.16	158.299	64.6491	957.165	111.636	35.7706	34509.9	38571	42123.7	2414.58	1960.18	866.183	1640.92
40	564.967	244.01	122.508	499.846	1726.65	16.9795	178022	212676	180212	173.459	305.095	590.612	1207.59	50.3996	956.613	321424	363009	375495	223.081	563.38	263.161	711750	708037	660290	454636	460371	345767	176.673	67.6049	218.793	903.736	663.053	3467.68	233544	213654	289156	1100.51	194.963	57.4374	961.596	43.5476	31.4706	35647.1	39818.3	43356.8	2601.31	2097.79	924.826	1809.62
41	543.616	261.583	118.127	476.556	1793.12	37.9648	183766	218583	184691	164.241	34472.8	602.48	1805.12	116.52	1158.09	327612	371851	384845	850.67	1003.07	69.9762	733581	730352	680377	470621	476669	358691	256.881	64.541	229.466	851.102	547.404	3485.22	239873	218463	295905	1140.75	132.547	78.7647	911.966	46.5467	51.8367	36802.5	41057.3	44644.4	2424.25	1966.64	1005.73	1981.92
42	506.774	255.135	77.434	525.46	1857.87	82.334	189671	225591	189328	122.807	342.96	536.306	2063.51	110.289	1179.34	336024	380512	394179	858.436	894.46	1132.74	754229	752250	700735	487401	492834	371873	154.603	83.2515	280.807	1045.6	514.198	3500.13	245378	223402	302975	1238.09	126.121	61.8728	765.44	98.3729	31.9948	37976.5	42286.8	45963.4	2744.55	1944.12	1092.98	2042.18
43	463.764	160.808	87.9257	528.083	1908.22	97.8877	195659	232012	193557	207.382	369.433	529.655	2127.01	169.722	1277.95	343690	388900	403559	500.99	309.722	1403.87	776848	774671	719740	503500	509064	384404	150.757	78.2305	290.856	1130.32	457.949	3558.67	250532	229766	309076	1325.49	86.9542	37.064	863.382	143.449	52.0856	39130.5	43576.8	47240.2	2566.73	2009.19	1184.61	2090.48
44	438.711	193.246	54.9633	556.916	1996.32	145.052	201745	237887	198511	195.5	378.49	571.677	2119.04	51.7131	1343.62	350455	397751	412637	256.695	463.863	901.455	798373	797651	738269	519439	525186	397162	249.555	71.3336	372.119	1202.3	357.429	3527.8	255890	233519	316948	1425.21	90.8156	61.0257	826.345	46.5683	63.9205	40043.7	44814.1	48481.6	2525.02	2149.74	1270.05	2092.75
45	410.333	95.8752	23.7997	515.129	2032.81	156.666	207613	244286	202810	210.181	416.605	611.495	2226.06	101.883	1512.97	356816	406123	421460	35.3116	477.967	152.311	819422	819692	757348	535765	542211	410101	359.944	115.106	385.783	1262.62	246.272	3539.49	262087	239003	323044	1511.81	14.1145	81.3468	654.931	204.056	26.5845	41544.8	46045.6	49771.8	2473.04	2111.71	1379.3	2086.23
46	367.94	79.7532	23.9135	472.976	2090.07	201.797	213605	251138	207163	201.11	415.528	601.178	2362.52	134.689	1629.59	364754	414950	430495	263.22	356.413	313.518	839197	843021	776786	551724	558507	423389	298.271	118.721	418.94	1368.36	187.196	3559.93	266742	244649	329263	1570.02	26.6267	73.705	617.258	71.9814	106.465	42574.5	47219.9	50894.1	2588.03	2093.16	1451.65	2317.23
47	338.347	87.6946	5.97365	528.809	2143.94	196.117	219781	257214	212059	276.849	464.687	442.434	2419.9	23.0913	1833.71	373596	422986	439355	410.586	297.027	190.981	859785	865978	795671	568053	575195	436542	220.999	84.0266	482.127	1305.11	31.3083	3625.29	273524	247997	338024	1648.09	10.194	132.106	519.543	122.174	113.87	43831.4	48418.4	52104.3	2466.09	2265.39	1544.69	2217.97
48	313.913	27.8508	50.4107	2504.42	2217.81	245.811	225656	264079	216015	244.36	450.871	487.569	2424.6	147.095	1933.92	380408	431260	446962	212.392	326.545	293.201	880520	887336	814662	585020	591687	449890	247.318	140.335	514.253	1569.72	34.8565	3650.09	278621	252923	343458	1791.36	18.6548	150.34	599.976	279.4	66.3909	44827	49730.9	53359.5	2540.11	2242.46	1648.36	2337.03
49	259.34	12.6301	5.97164	517.162	2269.88	287.079	231776	270462	220317	166.255	472.698	571.571	2539.09	162.007	1978.99	386831	439442	455583	271.133	245.944	265.699	900840	910088	834264	600987	607475	463371	373.794	140.154	571.359	1568.5	111.864	3647.42	283786	257248	350062	1832.01	131.631	135.586	555.255	182.681	129.163	45917.6	50934.7	54494.7	2674.02	2316.19	1744.51	2504.11
50	224.694	32.8406	36.3666	7765.79	2327.11	299.338	238030	276798	224603	288.18	544.7	27156.5	2546.04	178.385	2100.96	392712	447558	462976	593.282	100.964	498.217	921276	933360	851977	617262	624628	475790	400.316	145.372	597.62	1523.28	153.029	3611.01	288098	263656	356718	1934.84	68.0356	114.673	477.252	139.822	110.801	47190.8	52030.6	55723.7	2564.25	2334.46	1792.94	2410.09
51	229.578	16.261	23.1152	458.911	2373.94	328.497	244333	282491	228830	388.355	540.879	532.656	2608.95	107.633	2372.42	398223	455218	470267	742.699	47.9456	224.774	941785	956209	870880	633859	641356	488599	528.665	124.445	640.319	1721.13	312.96	3591.86	294412	266509	363607	2025.39	80.9857	175.408	359.243	1362.5	139.576	48420.1	53323.4	56969.5	2667.91	2209.13	1916.37	2470.25
52	160.314	51.4573	17.7094	2197.49	2436.04	368.548	250405	289005	232813	263.246	596.872	569.938	2782.17	236.097	2439.1	407695	462651	476927	964.128	274.275	78.2815	962939	979059	889970	649880	656289	501529	413.742	148.757	647.694	1585.63	375.3	3549.47	299518	271523	368815	2103.06	254.031	179.647	311.688	214.85	106.779	49601.4	54544.2	58104.9	2561.19	2366.18	2020.61	2581.88
53	137.444	139.811	83.953	449.789	2485.31	385.069	256423	294954	236970	331.461	596.238	491.11	2853.25	165.616	2536.73	413474	470334	483083	1383.21	545.325	416.653	984061	1002402	909235	666551	672600	515654	447.415	98.0357	710.671	1870.76	455.71	3563.64	303779	275306	376845	2122.49	252.599	282.015	325.096	212.681	64.3828	50597.3	55785.1	59395.9	2610.71	2306.78	2115.39	2633.68
54	98.4219	83.6497	55.1996	526.049	2531.43	434.275	262660	300665	241120	404.101	533.587	543.248	2954.02	156.203	2730.73	421757	477854	488165	1495.03	1185.67	567.807	1.00537e+06	1.02494e+06	927954	683132	688663	529206	287.646	110.408	703.981	1721.77	669.271	3581.28	309350	278964	383373	2229.32	185.588	220.997	205.755	240.068	140.096	51887.8	56907.1	60555.3	2643.12	2498.41	2201.61	2692.22
55	53.8472	182.73	116.585	460.266	2621.61	450.95	269082	306490	244796	327.152	627.507	638.675	2860.58	247.287	2766.23	425526	485831	493150	1226	1459.57	583.369	1026737	1.04686e+06	945374	699488	706056	541620	477.503	103.375	758.972	1901.36	866.402	3574.47	314396	284337	388366	2268.23	202.778	249.113	210.796	240.637	138.617	52860.8	58111.2	61748.5	2713.38	2550.07	2280.73	2789.47
56	37.6729	222.153	130.05	431.757	2678.15	482.238	274802	313337	248869	387.686	673.583	559.194	3044.62	301.684	2911.96	435694	492901	498449	1475.63	1521.1	372.987	1047193	1.06901e+06	963734	715217	722093	554243	365.953	66.3684	775.696	1946.44	1154.73	3546.48	318413	288188	394690	2324.92	210.793	259.995	214.807	226.648	126.674	53998.1	59316.2	63007.1	2720.07	1829.82	2399.2	2732.39
57	7.62061	195.73	112.4	454.338	2721	536.125	280921	318454	252877	360.584	697.157	624.995	3031.81	279.953	3047.53	439582	500228	501973	2150.34	948.141	269.545	1069102	1.09049e+06	981505	731606	739064	568306	439.859	42.5437	810.634	1997.68	1682.2	3541.5	323782	293421	400887	2433.7	304.496	331.201	14.1738	325.23	260.695	55339.8	60597.9	64112.1	2863.19	2468.3	2466.32	2888.68
58	19.5488	290.665	83.1848	435.746	2757.36	562.219	286927	324684	256635	422.966	729.372	606.979	2160.25	306.433	3154.98	447081	507211	506346	2339.67	1025.15	626.512	1.09071e+06	1.11263e+06	998905	748088	755699	581946	448.844	73.7952	848.334	2073.65	2881.77	3528.31	328194	296280	406308	2503.36	272.723	280.062	93.3443	292.345	226.621	56187.7	61792.1	65381.9	2813.89	2528.69	2562.25	2907.32
59	71.2251	301.999	143.559	409.067	2835.51	576.117	292728	330042	260225	463.585	718.875	574.544	3211.42	414.331	3190.68	453996	513904	510382	2680.69	1520.43	604.346	1.11003e+06	1.13591e+06	1.0168e+06	763826	772341	595231	321.726	14.9386	890.39	2057.72	3669.04	3554.77	332133	299600	411129	2557.04	379.469	249.891	73.6954	259.488	216.849	57554.9	63030.3	66544.6	2733.45	2661.14	2666.48	3105.34
60	143.709	274.275	137.921	470.44	2886.34	632.471	298629	335409	263874	453.911	773.797	531.154	3210.15	402.38	3383.6	455300	520808	513897	3621.17	1740.95	734.277	1.12633e+06	1.1542e+06	1.03163e+06	777657	785691	606220	600.031	10.5816	896.761	2032.77	3950.74	3546.79	337242	304302	416733	2613.31	292.833	315.487	40.1272	393.134	167.284	58727.4	64191.6	67934.1	2775.8	2691.02	2757.07	3046.34
[truncated: 14 more columns]

## Sheet: Figure S2c
Figure S2c
	crRNA									crRNA-3									crRNA-2									crRNA-1									crRNA+1									crRNA+2
Cycles	NTC			WT			MT			NTC			WT			MT			NTC			WT			NTC			NTC			WT			MT			NTC			WT			MT			NTC			WT
1	3255.78	2048.77	2294.38	10784.3	5587.31	3142.02	15250	17095.1	10524	8295.02	788.698	2615.61	8719.9	10447.5	6822.49	12431.2	13158.4	7410.24	1106.17	1170.49	815.571	2126.66	934.955	206.002	869.165	4489.77	6956.12	339.174	4755.78	2450.29	283.817	735.672	858.376	256.464	702.818	147.345	791.937	1718.74	315.492	805.502	932.131	615.872	3097.08	995.22	483.035	759.746	1355.47	682.618	4333.61
2	2550.4	2639.26	836.371	9334.13	4042.65	1969.67	10268.3	12356.4	5750.98	7035.03	151.476	1470.62	6554.94	7479.4	4632.93	9009.52	9989.43	5097.02	848.978	1256.17	2052.19	869.608	282.932	986.746	753.059	3729.83	7520.8	582.343	5130.77	1627.54	48.3852	134.016	770.068	416.261	480.987	60.2498	301.36	2578.83	184.288	289.306	923.368	721.929	1862.96	102.351	869.437	977.887	1093.38	832.508	3312.43
3	282.589	3091.7	135.084	2912.27	4042.65	1969.67	10268.3	12356.4	5750.98	5135.28	43.3152	745.964	6554.94	7479.4	4632.93	9009.52	9989.43	5097.02	897.828	1148.08	1911.54	223.526	59.4655	258.092	744.405	3351.7	6973.17	1871	4458.96	1085.95	47.6874	150.628	470.826	1038.25	473.821	18.1981	817.221	988.421	240.082	181.43	8.15414	137.639	602.839	432.028	1076.57	1241.06	863.305	1692.68	0
4	168.84	2592.57	353.184	2912.27	5357.29	3993.25	11090	15412.2	8543.36	4579.03	43.3152	11.006	7314.45	7538.49	5465.87	10415.7	10864.8	7526.29	2203.28	163.682	1191.59	261.729	53.4817	48.2473	110.427	4141.2	5160.48	2003.17	4063.57	20.2819	239.855	503.011	311.019	980.051	325.357	272.305	1376.83	412.599	669.954	237.287	113.568	1325.49	153.59	432.028	982.046	1314.62	993.677	626.1	2477.52
5	510.086	1278.67	498.906	11404.4	11551.4	7959.42	24090.8	29254.6	16246.9	2956.35	83.2883	521.965	15344.6	16095.8	13060.5	22002.9	22537.1	14986.3	2679.41	9.97299	848.347	586.436	625.086	521.283	38.4217	3698.57	3762.77	1724.94	3838.21	5.54107	318.253	575.937	194.613	806.594	297.279	185.953	1649.55	732.386	1776.43	9.12808	384.428	1400.09	148.085	591.786	1611.06	1180.18	792.239	395.575	4622.82
6	396.338	1046.05	74.0404	19826.4	19096.6	12648	35759.9	43403.4	28180.4	2034.96	141.088	766.524	25500.7	26641.8	20525.2	35354.8	35846.8	23648.7	3596.04	168.719	66.0951	248.86	896.747	717.968	1375.76	2373.18	2109.76	1637.42	3646.38	221.288	139.971	13.2455	373.724	737.43	571.492	297.493	2754.57	950.749	1651.6	1314.91	977.005	712.7	821.53	2.40332	500.723	1139.25	241.828	1067.82	9524.84
7	385.377	1692.17	217.662	28543.5	27064.2	17709.2	49568.4	59242.7	36885.6	1480.65	260.044	404.79	35695.7	35231.8	28441.7	48994.9	49072	32942.7	2708.49	1076.6	1387.49	1614.1	94.6048	1353.87	1302.43	370.382	1169.42	2019.94	3175.63	195.719	283.195	206.883	41.3327	598.489	25.1534	332.969	2853.79	1990.8	1091.59	354.956	732.359	1838.65	905.951	223.274	434.294	1206.92	317.333	387.316	15055.3
8	1382.41	1273.84	367.764	39096.6	34937.6	22399.6	64640	79150.5	50125.2	901.178	526.296	243.648	45185.3	46294.4	36670.9	62978.9	63190.9	43590.4	2375.5	875.959	1106.7	1340.19	204.5	1112.81	1631.11	286.263	1611.36	1898.19	1397.88	418.533	283.464	206.501	9.55059	475.942	338.549	428.233	2510.59	1703.63	892.187	70.216	177.558	2819.31	1584.28	1152.49	432.849	968.886	486.256	107.224	20656.7
9	1439.2	1036.57	511.291	50191.6	44535.7	28668.9	78973.8	98041.9	62642.7	1379.03	728.562	473.304	56362.9	58929.2	45473.1	77512.9	79526	53508.9	2573.37	1149.12	1583.84	412.773	657.215	1049.14	2550.23	65.1111	2725.41	1342.37	898.594	695.94	262.304	60.278	377.123	342.997	250.765	831.702	1572.39	801.058	669.503	129.864	375.857	1088.07	83.9613	1921.2	565.998	395.169	65.8911	784.964	25848.1
10	684.06	1143.29	436.991	60477.8	54432	34624.2	95453.8	116129	76126.9	1865.36	1421.17	228.669	68830.4	73007.6	54774.4	91552	94928.3	63716.5	1653.9	1497.21	1290.61	937.146	173.841	1752.25	1433.51	435.593	1202.89	1029.49	1032.05	454.9	476.55	286.805	301.857	251.665	645.425	976.575	379.518	484.46	892.824	808.173	155.786	328.984	460.899	2706.01	935.386	152.282	886.142	584.101	30371.9
11	516.643	825.731	468.489	73881.9	64458.2	41171	112835	137301	88796.5	2529.02	447.655	542.806	80113.5	86142.3	64944.5	108024	111269	74722.8	1067.57	1183.66	671.129	313.885	652.218	1788.7	422.664	1375.41	141.609	562.819	812.604	98.6973	487.922	308.43	172.375	36.5363	863.732	1183	563.157	545.418	1112.06	882.682	4.01573	354.779	167.337	5707.98	1057.98	108.453	936.032	1099.48	37090.8
12	1185.18	154.1	74.1277	89252.6	76545.2	48059.8	128523	156704	97571.7	3500.67	133.127	188.778	92246.8	99816.1	75227.6	125232	128910	85900	230.723	252.041	360.894	306.135	984.463	1285.82	530.902	1268.64	186.019	319.109	127.187	591.04	406.559	70.7064	226.271	38.2826	426.915	561.033	958.945	307.899	146.557	537.376	259.185	179.172	3218.88	5503.82	614.848	37.5422	702.116	1059.65	45078.8
13	686.376	375.921	947.038	101589	89563.7	57281.4	145237	176627	107048	3392.03	724.117	174.733	105563	115298	86518.3	141308	146594	96811.8	64.6482	65.9784	118.188	169.052	1090.03	1026.8	1058.52	1415.21	247.697	576.323	76.6045	584.774	407.349	111.972	141.429	389.365	309.691	403.345	1006.61	102.307	126.663	657.426	292.065	233.875	3454.16	5523.38	843.715	99.3171	364.461	742.712	52095.1
14	236.444	16.4825	841.793	115794	101064	63127.9	162769	196440	118635	2797.96	1716.09	297.355	120551	130902	98355.6	158575	164869	108594	14.31	39.0158	360.169	32.1548	831.595	999.07	423.966	1627.84	299.244	468.447	281.287	50.7401	51.5973	113.661	336.636	341.487	605.936	930.974	8.48656	189.872	622.027	512.937	103.104	744.511	159.876	7378.42	595.439	329.7	634.237	391.887	58862.6
15	270.356	84.1733	87.2019	131625	113454	71550.1	180632	218287	129414	1662.11	1593.23	162.78	133877	145242	110622	175519	183671	120909	154.626	235.635	1364.79	179.017	686.599	534.323	346.879	1034.57	462.026	473.453	1653.78	421.741	703.726	155.165	255.019	500.572	230.72	539.349	1258.82	475.167	816.078	214.791	505.929	1433.55	1041.91	7632.42	81.6746	868.301	2105.73	156.542	66629.5
16	1401.27	104.517	564.606	146714	125377	78135.4	199072	240118	142824	1238.34	1436.27	10.2171	146934	159157	121379	192839	202201	133268	92.7687	43.0159	1584.69	82.5218	39.2168	1531.12	13.924	102.295	1802.66	384.69	1922.83	1024.36	740.978	80.6048	340.756	21.3144	129.895	265.424	1214.67	133.262	1431.43	204.048	164.294	2159.23	2364.29	7603.81	2512.98	1034.14	917.893	88.5366	75509.8
17	1164.19	492.529	558.708	162851	137911	86997.3	219272	262094	155396	1425.49	1653.12	59.4595	162865	173801	133894	211861	220765	145861	1431.93	47.2692	1204.87	986.306	311.381	2070.76	2337.98	1086.02	3692.36	712.584	1504.66	546.49	106.53	90.343	112.302	131.736	72.134	288.09	417.466	972.053	611.746	812.331	360.975	1850.45	1493.73	7172.92	2601.19	877.634	103.686	174.651	82444.9
18	126.167	800.364	367.009	178813	151364	95089.8	240040	285401	169239	962.228	1721.8	314.488	178622	190043	146341	229767	241648	159942	1802.27	25.9859	823.647	189.918	1133.34	1647.13	3032.6	2326.83	4010.45	773.465	1653.04	374.048	370.076	23.4851	58.8681	740.232	751.814	172.691	251.992	1198.72	1867.72	1091.07	1407.62	937.154	853.092	7014.54	1351.99	590.231	152.053	131.007	90575.5
19	349.774	1468.5	876.827	194864	166662	103279	258323	307438	180250	319.315	2313.33	601.691	193496	207745	159257	249244	260368	173145	1475.67	1013.91	674.898	715.38	836.312	452.972	1569.37	3747.92	1081.34	405.976	1715.27	529.257	439.844	238.51	14.9666	691.544	864.793	92.33	1968.34	646.915	2040.58	1541.27	1518.51	1353.24	876.835	8170.26	1540.79	346.412	359.099	858.606	99813.9
20	694.816	1931.81	1047.18	212841	180591	111956	278142	331274	192820	583.952	2685.23	491.12	208872	224224	171591	267583	281472	186723	1448.38	1195.1	1307.2	889.653	105.612	611.421	744.896	3920.26	887.961	473.092	1470.62	222.524	230.421	817.987	44.0101	183.952	599.21	582.244	2308.64	543.326	359.735	607.364	530.216	1393.04	3025.44	10199.6	1339.29	439.16	668.884	826.611	108722
21	1193.95	1883.78	1000.04	228826	194257	121830	298251	355596	208465	255.232	2763.26	337.932	225119	240476	185347	286196	302517	201144	1434.13	629.443	2534.89	260.826	76.0466	930.432	1197.01	1775.91	413.255	511.852	1058.71	107.283	332.874	662.528	274.094	61.5167	40.9629	817.808	1310.5	246.424	76.055	1251.87	358.432	738.598	4968.27	11179.5	3816.14	708.523	1379.48	310.216	118009
22	2438.44	1265.6	847.827	243986	207459	130641	317942	379493	224006	31.6152	1112.53	461.048	240232	256680	197594	306737	322306	215585	1184.34	445.218	2766.19	427.085	1068.96	743.827	1780.97	1950.08	1245.75	240.581	1020.86	169.54	160.892	371.011	412.886	244.97	174.3	541.843	1500.39	181.99	1626.18	1170.24	141.654	802.566	5074.74	11284.4	4669.23	869.95	1187.23	3.02272	127014
23	603.893	851.404	1024.47	262651	222413	138700	339325	403375	238577	184.353	617.63	56.3586	255444	275088	209632	327431	343834	229169	165.757	19.3914	3146.71	1322.32	950.17	271.073	1707.49	3008.19	2404.44	214.553	1148.02	296.426	291.01	337.124	835.929	204.907	135.571	505.203	1520.42	228.244	1584.05	786.622	583.977	1237.68	4661.53	12864.4	4914.08	1035.13	217.395	1734.09	135509
24	17.0551	110.718	1157.05	279448	237599	148570	359748	425022	254708	303.006	809.078	138.584	271832	291998	224061	346858	365152	245874	781.979	26.8738	2446.86	1760.45	714.212	58.8666	1534.42	2758.84	3257.41	566.016	1481.61	580.141	96.282	55.3781	814.459	261.165	1.50552	617.81	812.883	87.6923	398.474	684.162	653.56	338.484	5296.35	15237.2	6145.18	859.215	616.68	1905.8	144184
25	545.662	742.132	1033.18	297561	251972	159236	379893	452302	270633	436.706	801.89	374.954	289708	309673	238714	368153	385786	262460	1412.27	77.0988	1622.7	1404.87	981.806	64.5932	809.837	416.157	2544.81	1218.38	2106.07	354.841	321.536	22.8055	486.999	293.219	122.089	492.026	667.853	1284.78	1079.15	382.612	197.83	44.6125	6065.24	14232.1	6818.39	314.674	1077.36	783.365	154311
26	430.954	957.949	1198.29	316452	266514	167870	401026	478891	283810	720.821	901.775	777.564	307175	326518	252343	389347	406667	277921	1518.07	111.265	2112.14	817.365	1674.39	392.164	746.284	1741.85	1861.13	1233.31	2157.24	262.603	455.406	131.409	364.954	493.66	526.039	712.115	0.237224	1385.53	137.717	665.715	446.422	36.039	4702.26	13911	8347.23	846.05	1259.08	318.698	164655
27	31.4736	664.053	1303.86	335591	282677	177846	420856	502465	300565	946.126	922.404	698.007	324126	343339	265720	411390	428288	295268	1663.09	1349.61	290.824	396.872	1589.53	270.145	35.5077	3116.14	1929	655.727	1805.75	190.608	435.385	441.718	400.488	461.344	635.677	1196.76	1121.38	280.301	188.327	170.241	1369.62	797.687	4562.29	15635.1	8034.05	191.234	1565.22	269.656	173073
28	142.982	1260.51	686.777	354257	298294	187680	441870	528839	316113	62.9682	1468.24	428.546	339907	362524	279295	432276	450841	310321	2981.9	1933.16	1206.2	803.842	1461.08	136.855	473.354	3527.76	1811.06	1183.38	1665.61	229.212	471.888	65.4071	571.189	161.437	421.338	1248.57	812.475	63.3646	130.454	165.77	1503.48	501.069	7630.03	16743.2	6558.75	130.264	1442.65	309.673	183477
29	213.862	1352.41	423.775	371116	314748	198882	463409	555059	329454	6.6292	2008.38	272.342	358131	380639	294125	452733	473164	327377	3123.21	2012.46	1536.39	1785.25	1862.41	2437.89	481.807	3101.43	2422.45	2512.63	1466.6	315.656	357.673	291.19	277.589	1181.21	290.07	533.67	2276.99	460.441	204.692	16.5526	283.484	583.25	8628.73	16968.1	6069.9	442.59	478.833	202.725	194059
30	215.837	925.108	546.068	388734	327594	209122	485903	583762	343110	357.176	1870.11	173.048	375647	397569	308065	474459	495701	344417	2503.04	952.622	2997.88	1813.51	1651.06	2951.37	1850.98	479.135	1634.92	2585.53	1489.44	242.726	103.81	157.782	337.568	1221.5	47.7626	519.927	2323.36	649.603	361.226	118.965	265.525	1213.67	8691.66	19109.2	7989.7	871.119	81.3201	544.288	204091
31	288.951	1015.79	15.1862	408484	343352	218386	507749	606474	361104	317.211	1422.97	399.691	390990	416386	322140	496438	518802	361275	2234.41	265.712	2605.04	2433.3	1046.64	2278.75	2039.21	813.334	983.111	1701.19	1805.45	113.858	152.721	410.495	891.011	210.581	228.127	582.295	1398.4	2823.3	873.839	903.89	219.475	1018.1	10670.3	21731.3	7967.89	829.099	723.2	1765.12	214757
32	1044.75	1664.72	168.267	427257	358462	229854	530105	628772	378862	760.524	1426.12	723.934	407865	434954	336997	519235	541295	377916	2009.48	798.055	128.744	2312.75	966.223	2669.42	1848.62	1291.49	1708.54	1254.75	1830.11	297.773	82.3801	273.835	951.033	139.177	884.156	693.049	1378.31	3200.8	1239.66	450.897	656.912	628.286	10996.4	20964.5	8586.11	52.9838	170.407	1545.74	225333
33	2271.86	1503.01	259.823	445347	375042	241197	550084	655070	393217	558.766	2496	653.167	426442	452219	350611	541611	564758	396012	1242.17	705.792	43.8329	2566.05	1818.75	2447.72	346.996	1267.63	1742.93	294.265	1720.49	416.123	171.257	186.536	993.021	13.0381	1036.98	889.779	1179.05	1072.1	1047.77	943.085	711.048	844.164	12387	20804.5	8873.17	696.038	354.97	287.959	233988
34	2298.78	397.696	369.209	463632	392265	252120	572136	684225	408971	105.095	3259.36	785.411	442944	470088	362673	564351	588265	413842	1271.13	567.369	2301.97	2429.52	1992.17	945.519	267.618	1222.9	2188.9	219.484	1648.37	272.577	79.7834	231.778	1322.36	761.022	695.314	993.865	163.573	648.789	39.2529	359.962	947.158	381.14	12588.5	23367.3	9842.33	124.687	1307.77	215.491	243966
35	1471.68	706.418	1007.53	482377	406527	264152	596736	712457	423902	295.546	3226.34	286.727	460737	487738	376889	587150	612170	431111	1210.72	364.79	1533.65	3214.1	2762.23	507.742	3348.74	981.422	2728.17	977.805	1593.22	481.842	93.9841	307.274	1052.61	893.893	21.2255	554.828	27.4468	450.896	107.556	399.256	1283.97	311.039	12770.1	25367.1	11537.9	137.925	1707.22	381.789	253754
36	612.69	830.161	1336.19	501957	422992	275509	618209	742345	442820	556.155	3053.46	10.2757	478128	507327	391435	611057	635450	449397	848.528	971.084	1158.57	3848.56	3683.87	74.9496	2424.35	1471.3	1101.48	1117.66	1408.81	635.005	153.134	703.355	528.365	468.717	191.683	165.384	1784.04	196.974	527.636	108.292	1170.51	1343.26	15726.6	25211.6	11301.3	315.968	2202.61	423.476	264070
37	378.127	623.759	1803.3	521708	439263	286288	641488	768154	459657	555.194	2305.65	106.445	495288	526008	406076	634158	657905	468287	1666.18	1855.43	1561.95	3958.55	3654.87	111.787	1790.95	1736.07	1464.9	932.84	885.558	679.798	617.843	955.433	525.433	182.369	20.2044	139.402	2019.62	508.201	1484.35	284.014	1255.51	1732.1	15468.8	25186.3	11890	813.066	1662.26	1260.52	274071
38	577.36	390.597	2411.19	541590	454353	297538	660427	792898	476462	564.596	2252.16	73.8019	512543	542331	420949	656099	680631	487440	1576.72	1790.37	517.611	3544.1	3800.48	219.42	3362.78	3732.98	1978.02	784.911	800.108	487.84	104.483	941.433	899.504	276.045	159.991	110.71	914.943	446.812	1501.58	483.481	1252.69	1109.46	15382.9	27150.2	12386.6	758.139	851.682	380.689	283496
39	428.585	200.918	2228.33	558811	470528	310675	682625	820717	493437	104.846	3131.04	163.843	529177	559168	434493	680529	703338	504456	542.268	814.385	763.392	3101.95	4492.3	210.583	3559.69	3577	17.0283	420.431	1095.73	210.465	217.304	915.151	995.457	366.338	177.019	43.9018	316.534	148.608	578.929	182.447	1926.06	1117.54	18583.2	28029.7	12431.1	18.3098	1100.5	287.036	294648
40	1030.91	112.708	1497.34	578352	486518	324352	705634	851486	507225	224.065	2412.21	188.999	545501	577320	448545	703998	726814	521618	1384.43	749.529	2459.43	3209.58	4869.93	219.336	3545.83	3004.08	1145	495.323	1059.27	695.087	229.288	930.015	1113.35	339.728	132.36	436.26	507.958	1931.14	219.075	452.367	1852.05	616.838	19606.1	29626.2	13431.4	400.504	657.953	1116.01	306156
41	1368.02	650.924	838.489	597216	502603	335883	728872	879886	524794	123.865	2197.2	156.652	563183	595030	462837	726143	750844	539503	1355.79	489.227	2101.47	5222.7	4832.22	1343.12	3617.45	1667.86	2128.36	866.831	843.118	136.541	353.682	475.628	1116.79	264.748	150.998	216.087	1362.06	2032.06	264.939	130.27	1701.77	555.439	18806.3	28413.8	13649.4	1249.42	306.154	675.776	315736
42	2891.03	845.729	663.09	616101	518742	348253	751958	904602	543923	726.013	2705.45	693.265	581125	612713	476350	748752	775496	557067	73.7242	1072.45	859.503	3991.27	5126.9	1427.43	6155.53	1426.71	513.58	705.406	649.512	140.881	426.223	457.046	1121.06	33.9595	20.7533	453.488	1143.41	577.78	280.083	310.671	1334.44	451.478	18193.1	28349.8	16725.4	1241.97	624.503	218.767	327254
43	3135.75	1160.71	1444.05	636430	533757	361650	774365	933344	558008	764.86	2028.09	548.465	597595	630336	489841	773529	798693	573914	832.707	1971.11	1637.16	3240.08	4927.02	567.826	6164.56	4393.04	343.204	177.574	316.581	1630.13	161.883	889.433	1127.81	708.525	288.837	116.983	1027.02	794.486	63.2208	484.573	1134.41	280.466	18970.1	31245.6	18648.4	496.167	701.834	667.871	338205
44	3612.51	1050.63	2768.58	652873	550106	372917	797726	960017	573738	324.527	1998.46	115.366	613479	648021	504428	796227	821805	592736	161.948	1536.89	2270.15	3972.79	4815.66	355.054	5925.85	5328.31	1158.22	408.19	273.605	1366.47	257.548	851.251	1367.31	881.071	1235.58	223.509	1071.8	1242.09	386.539	535.886	1593.53	49.9099	19258.1	31089.9	19989.2	105.009	732.928	951.375	349373
45	3132.31	501.446	2749.98	670982	566682	384728	822396	987012	593498	409.882	3244.55	1625.11	630049	664700	518309	820342	844654	609582	31.9849	320.09	2509.36	5159.24	5035.5	302.178	5552.9	5674.55	1698.9	260.514	639.327	1511.77	222.681	969.179	1876.5	386.981	1283.49	187.52	415.048	2040.39	442.612	949.029	1579.98	425.489	21779.2	31280.5	17369.7	107.004	20.8451	1149.28	358434
46	757.448	351.976	1992.47	691095	581733	399161	845403	1.01497e+06	608041	29.0665	3381.81	1771.83	646326	681129	531993	844389	866885	628613	365.071	156.531	3297.3	6149.53	4802.41	41.8153	6949.7	5532.27	1804.24	429.186	497.613	2644.84	407.877	1806.92	1996.68	429.132	631.672	102.861	1233.66	1733.74	567.461	1691.91	1360.19	1498.49	24422.1	34842.5	16503	217.153	1880.43	1096.17	369311
47	349.165	258.599	1586.12	711807	597065	410344	867228	1.04289e+06	623813	853.16	3373.26	258.833	662606	698860	546030	868138	888647	647724	1167.75	2441.16	3342.18	6037.65	4840.73	285.361	7910.98	6947.72	3474.52	454.045	23.9764	3124.28	323.045	2359.74	2213.9	668.078	362.576	666.317	2614.07	686.579	335.905	2050.76	1947.32	1222.1	25138.8	36511.8	19234.1	627.626	620.712	544.824	380002
48	1870.9	69.2933	1348.24	728382	613849	422381	889666	1069918	640661	889.097	3592.25	13.2427	678922	717671	560340	892547	912826	665755	1188.11	2798.53	3536.27	5764.8	6002.6	622.809	6730.12	5230.56	2669.16	8.99838	287.335	2420.36	79.663	2509.04	2081.21	977.976	193.318	1086.76	2497.19	1880.18	413.36	858.129	3441.74	820.502	25589.7	38071.5	19334	589.949	47.5672	315.14	390036
49	1794.63	466.769	1335.82	748678	629903	434174	912933	1.09922e+06	655982	212.141	3737.33	313.389	695957	734146	573641	916363	936541	684723	467.177	2057.56	4250.99	5282.18	6745.35	1326.86	6336.39	4320.98	2858.78	353.337	543.6	1674.05	77.6393	2362.07	1556.88	998.789	1.38297	1066.89	675.597	2146.27	546.344	344.191	3594.77	1048.43	27100	38995.2	19490.6	44.806	597.747	663.975	400533
50	1689.77	472.942	2191.77	766600	645940	449171	934888	1.12655e+06	673459	463.382	3403.91	489.318	711687	749278	587724	939195	958498	704097	252.942	1521.76	3297.76	5289.45	6683.26	766.067	8373.36	5532.43	3943.96	283.899	754.32	1832.34	247.092	2006.67	1493.25	479.551	72.2237	946.809	256.291	1604.19	186.148	894.427	3805.02	163.127	26673.8	39439.8	23922.1	235.864	583.529	96.6506	411360
51	2650.91	522.283	2417.56	786642	661202	461892	958517	1.15713e+06	689590	759.159	2310.36	279.466	725998	767634	600147	962491	981388	721471	315.928	1559.67	3382.21	5059.93	6627.9	1207.21	6969.83	5532.14	3575.39	397.315	1051.49	2799.39	330.937	1838.23	1839.65	319.715	203.873	595.685	832.464	98.6251	184.32	1131	3781.42	332.612	27118.1	42511.3	24196	630.164	553.29	29.6594	422938
52	2401.65	1107.74	2328.7	806191	678140	473550	981569	1.18429e+06	706717	125.217	754.804	300.204	742357	786834	613057	985906	1.00401e+06	740770	899.993	2458.15	5357.17	5164.12	7587.35	440.662	6162.07	7229.99	4706.96	253.712	1592.14	3423.94	313.337	1719.66	1902.25	483.922	239.352	352.948	964.515	416.773	179.67	1014.32	4431.84	1732.16	31166.4	43014.1	23524.9	899.032	1901.19	1178.27	432762
53	1980.79	1991.41	2513.04	824149	693847	485194	1.00437e+06	1.21061e+06	723271	411.275	796.602	109.713	757361	803394	626392	1.00916e+06	1.02665e+06	759019	2232.42	2535.24	4939.8	6154.91	7704.53	1155.65	7847.59	8045.01	3547.51	568.305	1721.01	3599.67	135.151	1725.12	1972.42	304.778	368.355	432.939	918.1	356.414	1739.29	646.194	4254.01	1442.04	33260.6	42813.7	23075.2	1011.83	1672.51	1368.86	442694
54	1782.62	2163.21	1677.09	841862	709164	499185	1.02965e+06	1241319	737646	675.826	2730.9	276.725	773107	817789	638750	1.03348e+06	1.04768e+06	778407	1853.96	1986.64	2802.13	6604.96	7664	2526.68	9219.01	6472.63	2926.31	1014.37	1740.72	3707.49	506.361	2034.27	2052.56	157.981	387.022	154.468	845.322	483.305	1052.19	857.608	3895.44	1079.24	32901.9	44438.5	24284	831.585	1393.8	1091.87	452780
55	1546.99	1317.43	1433.28	860236	723533	510003	1053922	1.27032e+06	754146	850.033	3187.39	892.728	788291	832739	652415	1.05671e+06	1.07001e+06	797890	1670.35	1934.24	2742.73	7170.91	6706.44	2122.06	10746	6369.53	5746.57	1396.96	1536.75	3399.77	527.549	2109.51	2469.44	180.587	420.196	520.619	1237.04	677.995	164.965	1456.67	3962.32	2307.31	33438.1	45200.1	26496.5	708.397	1339.25	490.536	464656
56	1540.65	1067.98	2141.3	879233	739397	523362	1.07465e+06	1.29711e+06	771518	2107.16	3564.23	645.273	803713	849421	665896	1.07873e+06	1.09202e+06	815836	1895.02	2620.36	4546.18	7624.7	6450.94	338.3	11988.5	11039	5927.13	1565.99	1818.21	2861.18	200.128	2306.48	2536.05	406.294	905.894	572.828	2053.4	914.222	133.892	2433.14	4003.15	3108.01	34964.6	44934	26917.1	657.416	1070.94	232.488	475747
57	724.091	1114.11	2356.87	897724	755542	536120	1.0968e+06	1.32324e+06	787914	2026.52	3501.79	1122.46	817281	866026	677876	1.10068e+06	1.1119e+06	834557	1819.28	2689.74	3210.84	7881.73	7533.48	432.389	12951.9	13182.6	7559.71	1775.18	2687.21	3187.41	346.754	2351.95	2542.9	270.294	1140.93	497.572	2040.24	2007.27	846.889	2176.45	4278.42	2823.67	36837.9	45969.2	28770.1	501.475	997.634	227.054	486810
58	825.8	1333.58	1983.33	915890	770291	547358	1119813	1350427	803616	1207.7	3470.02	446.286	830491	879953	690027	1123152	1.13345e+06	853066	1513.52	2681.97	2669.53	8213.29	7989.32	1691.62	12638.1	11856.2	7385.02	2334.44	2973.88	4281.19	350.734	2500.05	2790.11	244.31	739.634	557.75	1718.54	1623.78	806.658	1418.45	5284.44	2662.33	37215.9	48164.3	31866.8	582.482	1146.2	275.865	496434
59	3108.61	1414.54	1872.07	934696	785062	558997	1.14468e+06	1.37491e+06	817137	803.573	3278.1	224.94	843342	896654	702250	1.14729e+06	1.15483e+06	870374	1435.38	2714.71	2847.81	8434.29	8158.99	3806.41	12617	11625.8	7254.04	2595.16	2563.15	3743.45	272.348	2203.64	2603.87	790.783	371.918	691.896	1892.67	1414.16	1199.32	984.603	3519.01	1498.1	38649.8	50412.2	31923.7	1335.91	394.853	353.268	506514
60	3767.18	1643.56	2585.14	948862	797996	568421	1.16351e+06	1.39825e+06	830811	736.89	3153.79	444	856182	910044	713976	1.16694e+06	1.17041e+06	885021	1611.79	3284.14	2772.74	8643.19	8859.12	4280.45	11977.3	15554.3	8911.19	2998.05	2624.36	3671.24	343.349	2063.51	2482.19	1510.34	242.397	1043.67	3402.26	1864.89	3403.09	1176.51	2676.14	695.29	41452.3	52171.8	31802.7	1741.61	678.805	473.547	516480
[truncated: 14 more columns]

## Sheet: Figure S2d
Figure S2d
	crRNA									crRNA-3									crRNA-2									crRNA-1									crRNA+1									crRNA+2
Cycles	NTC			WT			MT			NTC			WT			MT			NTC			WT			NTC			NTC			WT			MT			NTC			WT			MT			NTC			WT
1	131.793	294.939	77.0194	4630.3	1168.59	567.983	2705.48	2366.87	2087.57	1974.38	270.187	250.386	261.497	62.0867	612.651	2587.71	3169.89	3470.25	206.981	249.645	273.824	646.58	666.472	755.53	2698.53	8768.95	2812.33	215.841	439.776	145.28	4040.84	309.535	522.377	227.755	370.499	667.3	568.695	399.761	149.938	1781.5	11158.1	959.643	1205.87	7551.21	2204.19	178.523	115.116	592.513	266.333
2	71.1586	377.969	325.535	3792.57	573.742	240.434	1939.9	1687.5	1547.79	1985.55	590.949	490.588	80.2388	3.06387	291.817	913.606	1637.31	1578.64	283.773	528.193	34.0324	181.35	194.609	185.872	886.89	5855.05	1203.76	422.416	426.657	222.726	1096.53	597.287	230.133	328.605	161.126	433.685	264.719	21.1692	145.474	1738.51	9761.05	639.032	880.916	5002.82	2529.67	31.4587	90.9103	209.32	107.453
3	270.223	269.465	354.355	3349.52	234.303	41.7281	1939.9	1687.5	1547.79	1614.79	1042.73	789.007	127.809	163.174	209.938	63.0695	872.913	745.683	994.305	673.125	136.651	63.6413	292.585	9.53976	507.368	3833.34	361.859	583.232	593.974	467.154	384.321	548.956	21.2104	6.49193	81.6146	297.822	892.319	1.59927	79.1069	467.319	8371.83	855.604	445.861	6291.83	423.135	72.6113	141.65	45.4596	34.2569
4	224.993	234.061	437.172	2138.62	71.329	12.8811	2359.11	1509.99	2203.15	1345.51	1093.33	834.93	118.227	42.149	88.6323	128.872	7.9375	60.0103	941.323	570.183	207.697	70.6405	186.769	18.9358	135.088	2085.76	63.3837	431.604	684.611	337.965	289.003	469.186	136.545	72.2345	67.4349	99.6541	3028.73	341.695	225.158	20.2923	6999.09	483.994	681.794	3433.19	452.235	25.9742	217.427	45.4596	137.881
5	203.269	474.147	376.34	1474.93	25.7987	18.0509	5019.01	3393.12	4500.83	1034.4	1013.32	758.24	146.975	286.659	284.373	68.5348	517.628	697.454	421.891	524.543	217.149	132.473	295.016	14.0451	398.209	906.618	279.966	272.045	602.692	107.279	55.1403	614.76	157.649	0.466718	147.637	72.209	2828.77	63.164	128.995	447.027	5226.03	180.473	886.543	794.417	612.736	50.9646	91.907	120.324	144.532
6	107.863	452.537	287.902	926.026	169.677	90.4922	7797.91	5411.6	6516	607.969	1133.94	837.661	137.392	47.0705	255.156	2.73262	721.207	670.619	191.137	403.689	413.134	129.224	264.491	14.6244	386.776	456.702	274.301	181.578	596.311	24.2884	65.608	532.611	228.82	137.478	90.7663	131.258	150.501	1311.91	250.637	308.431	3496.21	226.039	161.102	2214.62	765.6	90.2111	236.556	32.535	226.493
7	33.5341	478.913	408.561	231.158	444.198	88.9747	10877.4	7766.07	9231.97	408.541	1005.22	658.701	62.6108	118.564	13.7898	358.557	545.876	54.7735	81.1225	319.44	355.792	130.034	142.645	83.8838	28.306	1669.73	167.26	241.387	391.872	148.83	250.442	384.798	200.97	17.0772	53.3678	99.0151	440.492	542.223	38.0205	647.753	3387.73	1242.07	1495.09	2770.73	229.683	48.9419	344.647	30.4038	183.948
8	137.128	376.356	282.388	226.819	206.173	20.2321	14592.7	10559	12440.6	367.042	854.066	524.475	283.93	92.1865	172.589	1071.85	48.7188	737.174	46.9221	247.898	189.789	86.588	2.63244	28.1568	441.012	2193.38	423.052	163.285	230.347	147.69	323.225	283.708	182.576	54.1913	142.722	17.0325	198.669	225.89	266.539	1069.06	4398.47	1316.03	630.228	76.1019	52.1531	43.3742	262.419	153.346	130.923
9	40.3331	268.053	153.621	510.514	226.56	10.9535	18600.1	13536.5	15859	293.943	822.436	561.968	385.517	204.092	54.5797	2555.49	855.142	2067.49	294.423	367.041	130.282	93.1002	114.125	26.672	1294.59	2617.49	1419.5	62.6605	188.612	239.867	148.243	243.373	34.2078	135.356	154.633	219.862	173.792	198.906	239.076	2126.42	2962.75	1.90957	1441.12	2618.15	342.623	9.07407	164.275	117.328	214.646
10	7.67403	131.908	209.118	1129.33	262.057	70.7427	22829.6	16895.7	19471.4	375.322	708.927	376.579	682.019	620.736	42.1914	4226.36	2123.56	3708.85	254.535	245.804	173.5	59.9032	235.42	160.427	2115.3	2515.5	2793.02	17.8406	215.094	371.577	0.487971	92.7825	67.0271	280.506	479.415	362.846	840.922	713.558	145.54	2703.63	797.069	476.148	274.054	1337.39	563.754	26.9517	260.193	121.352	117.897
11	318.805	5.46518	248.178	1511.45	388.41	351.421	27300.1	20235.3	23221.8	261.248	613.25	74.9116	1028.16	1160.92	522.885	6009.83	3739.47	5892.29	146.983	151.41	244.933	274.271	98.8709	19.278	3266.78	2064.02	4467.42	0.720706	135.286	73.686	107.495	25.7147	185.328	351.774	807.647	66.6119	899.52	846.903	193.451	4085.77	942.085	38.7583	1475.11	540.635	220.546	28.2079	66.9838	246.855	26.9702
12	364.645	85.982	215.537	1425.3	958.911	698.079	32117.9	23957.6	27496	27.1011	390.801	100.126	1366.42	1647.01	837.157	8374.29	5812.54	8548.92	30.9719	214.933	350.206	467.479	289.564	124.591	4959.83	1402.94	5938.28	76.6301	11.339	264.282	121.1	87.5493	206.034	581.265	893.52	401.836	1026.96	364.918	137.099	2989.88	1200.52	980.084	1433.22	5563.1	1605.47	18.3719	212.944	419.063	55.1706
13	233.552	3.38253	86.5706	1683.54	1100.04	1198.5	37306.9	27897.2	32290.6	118.796	206.083	236.151	1826.42	2255.24	1038.35	11187.2	8077.33	11836	61.0665	89.4863	180.978	779.114	520.293	130.373	6944.59	409.652	8191.68	135.1	30.9044	273.775	160.708	108.297	120.873	522.39	1454.74	169.523	956.814	237.34	173.743	2817.46	2374.24	1388.68	99.5799	8173.46	3841.88	150.781	218.137	338.255	115.929
14	147.099	65.0995	15.2618	1987.64	1685.31	1798.39	42950.9	32289.1	37187.8	173.69	8.87293	231.031	2344.79	2614.44	1393.8	14378.8	10663.3	15601.9	131.718	193.755	138.858	1388.03	866.967	422.941	9253.91	360.129	10724.6	68.9039	64.3844	131.648	78.8621	216.458	12.9407	746.026	1788.46	217.317	1256.37	1.1814	124.456	3821.74	2152.13	689.089	783.506	3652.56	6266.33	88.878	119.054	202.164	26.4999
15	216.745	129.704	8.80617	2117.02	2303.24	2278.83	48387.8	36952.9	42206.5	226.28	111.63	150.07	2928.79	3072.41	2117.4	18269.3	14146.2	19536.1	101.378	4.35545	33.9386	1844.91	1217.75	1020.06	11508	2162.25	13037.4	194.283	5.40558	103.422	82.0962	245.361	95.9201	1079.75	2129.8	614.182	1277.79	56.9078	82.7843	2693.1	2062.13	996.059	771.3	774.578	8720.21	163.787	327.278	112.406	99.3249
16	144.39	231.3	32.7079	1815.43	2601.85	2734.16	54585.1	41665.9	47488.5	267.814	79.3934	67.4361	3562.18	3862.96	2848.41	22243.4	17634.7	23667.8	241.41	181.956	19.1391	2156.31	1525.24	1309.47	14205.4	3981.32	15836	552.104	228.974	20.7801	170.601	330.069	193.874	1478.21	2802.14	1133.23	560.776	279.941	12.4296	1944.3	1871.13	1673.08	2346.01	1981.96	9505.54	94.1822	114.063	239.484	25.2573
17	42.1737	321.744	200.622	1272.47	3239.72	3446.99	61064.5	46715.8	53176.2	129.694	4.4865	124.5	4458.81	4781.52	3630.51	26475.4	21590.5	28564.7	271.185	519.436	304.807	2796.75	2121.22	1497.6	17283.3	5719.76	19187.9	596.602	322.793	88.4043	3.35064	480.9	215.158	1693.36	3376.99	1589.4	681.352	267.012	23.7889	863.682	3544.65	1564.43	1700.06	3286.65	9070.12	313.576	219.64	433.678	27.6458
18	89.7051	290.512	290.295	865.168	4098.03	4130.26	68026.8	51915.6	59097.6	233.582	303.656	425.15	5063.63	5512.03	4158.12	31216	25882.9	33808.4	44.1058	652.573	312.941	3312.99	2510.83	1941.86	20524	8526.87	22613	263.876	251.209	75.3248	0.385915	456.626	145.522	1911.85	3785.1	1541.26	1135.59	43.8851	36.2948	830.005	4381.15	727.865	670.548	1139.84	11216.2	385.376	138.324	397.366	54.2958
19	175.685	67.1336	197.289	804.248	5006.5	4691.72	75072	57515.8	65560.3	348.547	474.829	512.112	5973.28	6160.8	4965.52	36417.7	30588.9	39599.1	210.552	587.227	42.705	3758.22	2953.94	2371.7	24251.9	11267.1	26581.1	115.011	419.098	102.039	180.362	146.928	178.871	2529.74	4184.73	1936.42	996.447	443.469	30.2577	2014.04	2926.49	710.232	2258.1	1530.59	12919	379.369	64.0729	420.123	140.914
20	170.558	88.8818	178.819	554.046	5905.83	5337.63	82347.4	63264	72288.3	345.747	599.865	368.433	6709.13	6909.32	5564.57	42020.3	35748.3	46026.4	287.927	266.589	90.7309	4510.3	3812.71	3222.79	28256	14387.6	31255.6	132.547	445.426	7.18378	175.099	26.9545	330.863	2689.63	4580.32	2452.72	298.221	262.308	11.3749	2604.8	3073.05	126.924	1181.36	1027.52	13312	481.522	205.136	294.56	225.611
21	189.85	154.454	29.9201	106.136	7211.26	6445.06	90182.4	69629.4	79130.1	221.742	626.257	359.512	7600.26	7877.36	6286.85	47966.3	41140.2	52652.5	147.193	112.74	130.118	5033.44	4128.52	3718.39	32743.6	17611.5	35543.6	122.799	209.991	3.91682	138.943	43.2654	350.928	3007.84	5270.61	2737.34	188.027	1004.6	361.382	4235.19	2905.96	221.282	1829.48	379.135	13457.1	612.746	377.637	247.567	139.183
22	72.8708	253.614	175.897	318.528	8186.98	7515.42	98527.1	75820.9	86029.2	474.765	450.638	262.74	8448.05	9056.6	7336	54080.5	47378.6	60050	148.724	238.45	60.8202	5719.05	4906.39	4251.95	37349.2	21302.7	40169.3	97.676	511.376	196.153	77.6295	128.734	305.359	3409.47	6231.29	3242.32	876.847	510.583	171.416	4488.15	4346.65	855.75	2365.93	4177.53	18101.9	559.069	262.503	517.982	152.635
23	142.951	386.456	482.679	1082.64	9487.84	8591.04	106885	82227	93559.4	600.508	530.117	299.811	9590.67	9912.53	8404.22	60741	53537.9	67591.5	110.393	356.373	7.00654	6670.24	5443.25	5031.19	41908.6	25473.5	45517.6	111.537	653.125	376.926	75.3368	216.091	288.529	3769.5	6607.86	3716.66	839.864	160.658	25.6891	4398.71	4572.9	912.311	2511.16	3503.51	19898.4	460.542	230.761	506.276	283.707
24	333.671	425.403	560.837	1379.79	10794.5	9708.16	115466	88989.4	101203	613.565	629.496	343.808	10592.8	11029.7	9257.6	68057.8	60166.3	75724.1	64.2792	440.247	40.4539	7740.22	6289.2	5670.16	47285.8	29616.3	50609.3	25.1871	637.499	186.446	75.393	287.519	302.836	4085.8	7186.03	4127.33	297.008	121.858	92.4307	3723.24	4792.29	827.381	866.768	3295.14	22554.8	483.394	338.313	554.655	289.662
25	378.195	231.415	376.187	2176.49	11832.6	10643	124683	95986.2	108938	618.465	669.235	400.045	11641.1	12194.9	10087.5	75239.8	67289.1	83968.2	140.103	505.398	35.7463	8697.83	7109.29	6274.14	52897	34110.4	56344.1	47.3865	496.73	14.5529	203.439	331.97	256.525	4331.44	8021.87	4520.01	166.559	154.747	200.877	2565.3	5990.52	261.368	1113.47	2635.17	25591.5	670.664	451.632	618.5	26.1755
26	198.226	23.2032	266.929	2719.14	12828.1	12148.7	133922	103221	117239	468.553	611.928	389.281	12793	13210.6	11318.6	82934	74715.6	92963	297.196	477.577	454.331	9535.2	8369.73	6978.06	58419.3	39026.4	62314	71.2803	131.918	300.661	199.083	225.714	162.226	4801.5	8608.63	4818.1	969.75	263.467	402.048	1679.11	4802.59	326.067	3226.1	1991.36	25986.4	739.035	493.213	666.831	23.9663
27	223.794	6.74542	199.044	3220.9	13862.2	13417.7	142957	110893	125863	470.779	634.425	375.291	13985.5	14207.3	12332.3	91207	82388.6	102439	437.886	152.768	443.374	10534.9	9504.58	7964.99	64164.7	44556.5	68398.4	113.883	324.75	433.664	15.1301	179.078	128.254	5431.02	9186.43	5667.08	1015.18	655.672	362.512	1933.59	5322.76	429.611	3059.99	4231.18	29684.7	891.722	561.309	586.797	52.8685
28	603.87	78.0122	272.501	4132.6	15254.2	14736.7	153021	118251	134347	514.844	699.581	366.943	15124.3	15380.4	13286.3	99358.1	90755.8	111989	462.452	113.226	63.8258	11287.4	9999.17	8909.58	70483.5	49901.2	74943.9	113.357	398.829	499.622	95.0947	201.878	37.8338	5470.41	9887.4	6304.39	166.533	751.656	54.9151	4001.68	4300.24	1324.29	4167.05	6572.68	31498.3	965.731	229.785	513.377	126.517
29	633.225	20.4391	344.201	5429.92	16708.7	15948.1	163321	126197	143613	493.751	889.723	213.674	16274.9	16599.7	14400.8	108298	99285.7	122042	294.944	225.291	24.5015	12329.5	11012.9	9790.63	76898.4	55398.4	82006.4	3.94473	222.95	488.682	165.977	72.0026	180.16	6103.57	10895.6	6696.98	765.644	1627.87	50.7332	4979.73	3756.21	1846.42	6235.51	11179.8	33404.3	1095.23	241.013	590.93	188.848
30	195.469	157.592	274.543	6372.86	17960.6	17690.9	173643	134180	152714	478.307	960.084	373.206	17898.3	17767.7	15618.8	117630	108017	132499	192.083	277.896	72.293	13522.4	12234.7	10362.2	83603.2	61141.5	88986.7	177.413	238.52	202.109	40.5547	137.682	275.868	6451.36	11701	7182.19	697.386	3184.75	27.5927	6824.67	2032.23	2728.54	7618.02	14357.6	34481.5	1276.83	536.65	604.575	197.592
31	195.053	407.294	115.329	7195.76	19758	19142.3	184198	142554	162160	324.704	1004.06	475.264	19244.1	18868.5	16795.4	126840	117123	143293	133.819	240.068	119.764	14485.5	12765.7	11318.6	91152.5	67404.4	96095.2	225.364	304.967	62.179	155.326	184.006	422.702	7102.51	12300.2	7729.68	812.388	1932.24	585.06	4686.62	1361.24	3470.29	8691.38	12679.6	37418.3	1364.45	511.579	772.453	7.15086
32	185.732	444.33	80.8438	8269.46	21236.5	20587.5	195433	151275	171769	369.26	1038.59	497.745	20500.3	20146.8	17740.7	136413	126692	154696	260.859	258.903	188.563	15665.1	13901.5	12420.8	98178.8	74391.1	103573	120.945	265.72	76.3597	181.698	6.1658	468.612	7415.21	12972	8343.34	617.024	1481.93	842.16	4166.93	806.981	3338.79	7294.49	13869.2	41084.2	1078.16	564.103	548.876	7.56184
33	61.4662	277.339	43.1059	9501.85	22475.1	22503.7	206338	159741	181299	472.78	1008.93	418.426	21686.4	21908.8	18868.8	146805	136490	166594	268.948	211.654	287.087	16757.1	14997	13240.1	105479	81119.4	111556	97.8754	64.0633	357.534	12.6105	23.7042	361.949	7885	13719.7	9102.53	98.8682	1642.06	687.805	5023.89	1193.16	3411.57	8924.29	12626.5	43399.8	1076.57	907.608	402.96	38.9865
34	41.6352	337.842	103.653	10590	24191.4	24241.4	217516	168226	191596	681.408	825.407	431.22	23256.6	23313.4	20193.6	156845	146888	178337	30.9496	99.9425	298.906	17915.2	16023.3	14231.9	113441	88501.2	119983	9.67617	69.1954	465.335	88.664	131.626	359.258	8261.36	14271	9728.96	34.735	1123.02	602.016	3536.78	287.113	2819.29	11667.8	13866.6	43856.1	1414.32	991.196	441.922	117.312
35	203.715	309.913	174.047	12195.2	25675.4	25450.1	229425	177066	201436	722.164	617.225	457.897	24463.8	24326.2	21459.3	167563	157120	190285	116.568	264.419	172.383	19025.8	17131.1	15449.1	121038	95869.7	127915	167.278	99.3588	173.303	340.294	643.697	438.956	8854.62	14957.2	10370.2	699.404	948.951	680.302	3481.2	65.0839	2670.35	10817.7	18175.6	48263.5	1420.21	838.718	417.787	187.407
36	56.5924	8.81931	185.574	13649.7	27227.4	27433.4	241018	186131	211386	642.476	635.517	499.007	25940.4	25545.1	23056.5	178126	168228	203106	536.944	256.467	148.659	20248.6	18691.8	16488.3	129392	103183	136361	70.3779	101.606	30.0148	257.208	717.446	577.465	9090.56	15673.4	10928.1	696.406	1169.14	684.606	5580.32	1925.06	4601.94	13280.2	21259.7	49985.9	1435.14	835.499	638.363	228.542
37	26.7248	38.5838	164.086	14633.9	29296.1	29225.4	253276	195412	222011	582.865	883.228	452.127	27622.3	26815.6	24498.7	189179	179232	215977	527.529	35.1014	19.8117	21717.6	19713.7	17552.9	137896	110850	145134	40.8855	24.4063	112.599	420.37	363.824	715.784	9726.92	16257.9	11639.9	625.645	830.2	854.802	6233.93	2095.63	4745.94	12584.2	21921.6	53899.8	1666.85	1081.48	742.899	98.7308
38	40.5968	7.37954	14.0777	15947.1	30929.3	31181.2	265361	204892	233196	392.075	849.424	159.148	29075.9	28329.2	25548.9	200515	190499	229254	72.9272	44.2772	298.492	22987.9	20661.2	18848.9	146462	119096	154419	111.329	35.0945	241.328	665.826	294.928	1043.43	10316.8	17329.9	12484.5	674.479	409.015	883.451	7027.74	3522.5	5600.25	11874.5	24511.7	56323	1683.87	1304.68	657.303	30.6337
39	178.864	182.728	13.8713	17814.4	33269.5	33157.5	277700	214396	243993	333.281	552.707	167.658	30694.7	30005.6	26766.4	212255	202328	242462	24.4968	22.2176	202.902	24205.1	22090.1	19997.3	155213	127317	163252	94.7328	108.321	225.723	628.873	47.3236	1166.31	10751.5	18313.6	13055.5	538.956	223.273	830.641	5398.11	5712.65	6922.22	15286	27764.4	59185.1	1670.14	1330.55	541.504	76.2794
40	219.855	228.821	12.3797	19250.9	34746.3	34491.2	289922	223836	254868	264.108	443.212	433.253	32149	31545.4	28186.7	223676	214517	256093	169.41	86.6366	140.421	25531.6	23592.5	20961.2	164254	135894	172658	101.83	46.5822	180.85	578.616	144.701	1133.96	11198	18754.7	13575.3	843.079	1686.04	770.344	4986.03	5718.79	8194.74	15943.7	30590	61362.7	1769.38	1168.37	604.667	49.926
41	207.484	173.409	43.6715	20510.4	36379.1	36720.4	302896	233876	265890	362.156	371.889	404.793	33853.1	33131.7	29722.3	235619	226365	270031	239.2	98.5116	216.221	27072.9	24670.2	22392.6	173837	144383	182731	194.458	9.74889	192.455	812.222	52.6553	1151.32	11907.5	19388.2	14185	960.375	2030.46	825.169	5789.49	8227.33	7794.58	18630.2	33076.9	62551.5	1841.53	1132.57	770.805	94.0376
42	420.485	85.7598	103.331	22394.2	38704.8	38660.8	315312	244014	277109	341.957	304.152	63.0168	35713.8	34587.4	31173.6	247406	238763	284161	303.086	18.051	33.3159	28505.6	25792.2	23740.3	183492	153196	192219	234.181	94.7965	71.571	1001.2	169.285	1250.96	12080.9	20176.5	14642.8	68.2424	1944.44	878.615	5293.43	8092.2	7339.87	18885.6	34257.2	66589.7	2084.85	1274.09	748.051	41.6217
43	427.902	214.4	140.639	24023.4	40638.3	41092.9	328492	253897	288366	107.486	441.882	176.973	37577.3	36146.9	32550.4	259702	251280	298618	277.348	10.3016	247.35	29733.5	27408.1	24848.5	193561	162588	202045	302.129	87.6663	180.532	1192.44	40.0662	1351.03	12546.6	20904.5	15447.5	1267.84	1816.27	1148.15	5134.19	8364.61	8227.34	18719.3	36352.8	69449.1	1898.22	1425.98	770.494	36.6356
44	256.57	174.456	212.742	25966.6	42723.6	43139.6	341751	264202	300026	60.6971	399.784	212.064	39037.5	37719	33944.4	271931	263910	313191	107.351	250.046	224.496	31116	29022.8	26005.6	203734	171596	212345	210.266	93.8105	426.52	1124.75	81.618	1637.02	13293.1	21841	16039.4	1416.34	1898.09	1104.87	6218.42	9680.76	7341.52	21162.9	36515.7	72184.9	1850.58	1344.92	794.022	10.0381
45	230.2	169.901	202.168	27927.1	44839.5	45443.8	354658	274605	311383	90.7509	165.209	75.2638	40670.2	39493.6	35656.9	284482	276733	327842	162.469	291.336	153.507	32938.8	30274.1	27333.7	213774	181071	222752	214.542	5.49247	461.638	1191.71	15.3911	1712.49	13588	22519.2	16833.2	76.5375	2310.43	861.336	7250.16	9064.47	6851.36	24344.7	39006.2	77220.1	2040.99	1356.85	931.205	144.3
46	230.198	320.646	3.0503	29535	46880.5	47396.4	367620	284792	323304	111.799	123.256	40.3075	42620	41092.3	37194.9	297126	289955	343220	94.9839	414.669	136.012	34575.5	31659.7	28625.2	224347	190625	233223	319.024	10.7095	199.887	1239.8	76.4786	1808.56	14204.7	23086.9	17502.7	167.967	2390.64	864.07	6233.05	10524.2	8635.38	24967.5	43191.6	79448.6	2144.41	1576.32	937.053	170.873
47	153.466	253.947	51.9278	31537.2	49350.8	49777.3	381611	295399	335187	21.2746	183.831	60.84	44288.5	42726.7	38634.4	309530	303296	358326	276.9	916.526	94.3455	35925	32905.5	29866.8	234636	200543	243901	382.197	169.7	200.416	1337.4	333.178	1974.6	14554.1	23755.6	18128.3	402.848	2659.88	1298.87	5981.86	11187.5	10144.3	28484.8	47054.6	81167.9	2126.34	1513.77	956.604	387.067
48	33.7293	93.7912	179.753	33646.9	51703.5	52297.1	395183	305908	347072	17.098	119.066	1.81556	46034	44224.4	40110.3	322314	316663	373713	223.799	763.177	93.1966	37192.4	34372	31236.6	245239	210422	254902	513.842	158.184	138.13	1526.99	534.01	2115.92	14989.6	24549.3	18664.4	592.108	2252.21	1215.06	7036.41	15158.9	10940	28064.5	49034.7	87483.8	2205.34	1528.99	829.068	363.413
49	80.7157	21.2748	259.305	35485.6	53683.5	54470.3	408524	316636	358893	135.355	213.991	307.642	47619.2	45905.4	41849.4	334952	330322	389091	185.993	93.9861	41.2766	38935.5	36025.8	32500.7	255883	220341	266032	530.829	128.576	57.8605	1641.93	595.354	2135.45	15575.2	25239.3	19411.4	324.404	2049.01	1105.73	7652.71	16676	11839.5	29090.1	52972.7	91416.6	2501.88	1794.84	731.424	23.2686
50	150.992	482.098	103.186	37649.3	55913.3	56809	421693	327831	370485	427.68	525.425	116.591	49396.8	47629.7	43230.3	347146	343626	404658	328.386	196.798	26.7889	40582	37711.9	34208.4	267185	230491	277125	545.169	221.908	18.3977	1672.19	682.737	2223.29	15813.4	25668.1	20166.7	274.294	2248.97	1137.65	7938.85	18927.4	11572.7	30910.3	52232.4	93251.7	2474.99	1796.44	804.938	104.723
51	188.916	646.451	435.403	39690.4	58161.7	59394.7	435860	338092	382948	671.133	642.119	19.4042	51160.7	49218	44996.8	359847	357346	419816	486.408	935.216	70.8997	42110.7	39044.9	35361.8	278446	241093	288121	632.886	403.267	81.3251	1856.35	460.068	2491.85	16206.9	26396.2	20614.2	149.622	2347.73	1105.25	5166.03	21349	12427.1	33932.5	55340.7	97328.7	2417.61	1668.5	710.559	37.1851
52	325.606	448.534	383.117	41551.6	60481.9	61705.4	449368	348919	395191	775.347	659.989	81.0655	53233.6	50867.4	46667.4	372562	371447	435646	217.194	753.147	69.497	43821.9	40569.9	36566.7	289759	251545	299489	767.206	439.565	392.139	2114.12	303.28	2767.38	16722.1	27433.3	21176.7	425.58	1581.08	1183.2	4498.55	20939.8	13450.8	34206.1	60310.7	100279	2499.8	1609.02	391.692	2.14682
53	328.908	420.942	229.644	43534.3	62635	64182.9	463442	360026	406790	551.897	674.152	41.6563	55000.7	52656.8	48308.2	385471	385524	451087	36.8069	698.267	71.6904	45430.4	42044.2	38224	301026	261960	310951	781.54	445.92	373.365	2000.15	386.748	2741.53	17314.6	28147.6	21782.1	1637.39	1660.68	1132.71	5970.4	23170.3	13412.4	35734.9	63554.2	101844	2743.17	1567.08	234.772	308.713
54	259.117	514.122	412.159	45582.8	65392.4	66651.3	477542	371284	418870	342.107	620.517	188.517	56758	54703.6	49860	398584	399186	466829	34.6177	858.425	40.0634	47161.8	43698	39721.3	312563	272480	322996	831.393	321.281	320.417	2032.63	553.009	2793.71	17686.1	29029.7	22477.5	1675.21	3194.44	1152.55	8036.84	26803.3	15041.5	37043.1	65825.7	105228	2725.91	1647.92	333.319	367.879
55	135.368	591.12	379.946	48034.3	67970.4	69478.1	491338	382483	431162	416.539	734.327	662.797	58488.1	56112	51475.4	411044	413205	482856	66.9162	1001.08	155.959	48920.4	45453.3	40922.8	324210	283172	334416	1014.42	63.5529	121.434	2041.95	677.489	3197.38	18283.1	29629.1	22869.6	1188.85	3628.2	1284.13	7682.86	28454.8	15467.6	39274.1	71091.8	110032	2680.32	2007.77	614.588	529.273
56	111.468	789.43	315.771	50394.7	70081.2	72045.6	505063	393880	443640	692.078	1014.87	812.341	60748.5	57556.2	52819.4	423013	427277	498681	174.325	809.793	46.7959	50834.7	46939	42223.5	335935	294004	346500	978.629	17.3609	50.5343	2303.59	910.751	3291.5	18593.1	29939	23657.5	619.416	3448.99	1250.72	7042.74	28225	15033.2	42061.1	70735.8	112168	2755	1921.14	486.835	480.183
57	107.965	860.309	297.821	53007.5	72765.7	74674.9	519189	405299	455503	516.747	1099.63	821.953	62659.2	59490.2	54636.3	435002	441165	514241	487.382	923.185	26.0668	52589	48583.5	43962.2	348244	304898	357768	933.97	603.24	310.739	2717.04	915.526	3321.86	19169.9	30498.9	24311.9	695.131	2780.09	1257.27	6089.21	30294.2	15617.8	41116.7	76568.3	117464	2898.57	1870.62	423.803	438.934
58	223.484	931.821	373.143	55573	75646.6	77745.5	532580	416084	467359	526.894	1065.12	915.358	64525	61591.6	56548	447430	454864	530314	585.113	1484.32	199.894	54107.8	50200.1	45637.8	359971	316103	370186	934.639	736.245	432.789	2949.03	935.328	3549.41	19673.2	31489.4	24954.1	2227.11	2668.79	1306.04	6480.53	33351.7	17053.5	45195.7	78743.7	122069	3025.04	1990.12	710.199	336.055
59	617.526	811.38	528.632	58075.1	78109.3	80230.8	545959	427453	479596	702.893	1247.29	972.16	66511.1	63537.2	58416.9	459791	468531	546010	606.881	1717.12	126.186	55844.5	51901.8	46984.2	371925	327234	382415	922.998	823.819	434.768	2857.42	822.446	3617.5	19985.1	31926.9	25544.1	3012.07	3318.72	1759.48	9670.11	35076.3	17759.3	48971.4	80762.6	125846	3010.81	2204.45	686.312	300.327
60	795.994	800.656	670.164	59758.5	80012.7	82120	557620	437208	489833	1019.79	1796.02	978.269	67823.4	64818.8	59575.4	469216	479806	558302	597.095	2158.83	60.5257	57396.3	53181.6	48029.8	381855	335486	392072	965.294	817.74	398.847	2998.38	710.182	3851.05	19952.3	32412.1	26000.2	3069.07	3341.24	1886.68	10337.7	36344.4	17932.2	49426.8	86202.8	127735	3035.18	2223.52	682.138	367.487
[truncated: 14 more columns]

[truncated: 5 more sheets: Figure S4, Figure S8, Figure S9, Figure S10, Figure S11]
